# Supplementary material for: Spatial patterns of dengue cases in Brazil
Source: PLoS One. 2017 Jul 17;12(7):e0180715. doi: 10.1371/journal.pone.0180715 (PMC5513438; doi:10.1371/journal.pone.0180715)
Supplement: S1 Table — Data of 5069 Brazilian municipalities with at least one dengue case during this period. (CSV) [file pone.0180715.s001.csv]

City Code	Longitude	Latitude	Height	Population in 2001	Population in 2002	Population in 2003	Population in 2004	Population in 2005	Population in 2006	Population in 2007	Population in 2008	Population in 2009	Population in 2010	Population in 2011	Population in 2012	Dengue cases in 2001	Dengue cases in 2002	Dengue cases in 2003	Dengue cases in 2004	Dengue cases in 2005	Dengue cases in 2006	Dengue cases in 2007	Dengue cases in 2008	Dengue cases in 2009	Dengue cases in 2010	Dengue cases in 2011	Dengue cases in 2012
110002	-63.0332692780484	-9.9084628665672	138.688981	76371	78039	79680	86901	85031	86924	82388	84581	85541	90354	91570	92747	3	24	83	156	670	91	37	196	759	224	31	3
110003	-60.5443135812009	-13.4997634596963	236.06316	7501	7490	7478	7421	7436	7421	6575	6777	6695	6309	6221	6132	2	6	2	39	17	6	11	30	20	67	14	50
110004	-61.4429442118224	-11.4338650286852	177.453547	73996	74381	74758	76417	75988	76422	76155	78263	78675	78601	78958	79330	52	28	30	1038	1312	219	638	758	1600	901	37	18
110005	-60.8184261646815	-13.1950330320399	262.811307	18012	17925	17794	17217	17366	17215	16290	16784	16622	17030	16939	16852	10	35	36	2	23	10	4	174	247	117	163	110
110006	-60.5550674630789	-13.1305638414553	419.090613	21421	20881	20412	18349	18883	18342	17644	18216	17822	18602	18338	18093	24	14	81	126	18	5	37	32	221	527	129	129
110007	-60.9487011706614	-12.9975202364834	269.171178	10290	10160	10022	9411	9569	9409	9476	9761	9680	8802	8654	8530	0	8	18	0	1	2	0	3	2	41	35	59
110008	-64.2316539391172	-12.4360138777142	145.213903	10679	9919	10255	11731	11349	11735	13664	13973	14452	13700	14022	14355	0	0	2	22	3	2	16	11	32	361	146	55
110009	-61.0201731132847	-11.5285546333473	262.527225	25985	26221	26468	27556	27274	27559	27867	28617	28892	28741	28962	29189	16	19	37	2	174	77	9	205	589	563	61	58
110010	-65.3239518196923	-10.7738837406705	133.414381	38679	39194	39728	42075	41467	42082	39451	40541	40762	41646	41933	42202	56	1	4	23	44	33	9	869	1166	1181	473	377
110011	-62.4762307081317	-10.4359487678844	162.551328	53150	54352	54701	56238	55840	56242	52453	53955	53943	52043	51883	51765	15	54	33	319	318	102	108	62	2590	704	34	106
110012	-61.9450945826841	-10.882051318349	157.262673	107869	108694	109573	113441	112439	113453	107679	110707	111010	116587	117363	118092	142	66	83	76	631	748	55	274	936	573	54	11
110013	-61.9995925724466	-9.42556248	144.19909	23873	24724	25645	29698	28649	29711	31475	32214	33159	31107	31779	32403	1	1	0	3	7	6	10	177	714	587	14	6
110014	-62.308230163019	-11.7213254138559	259.417475	17216	17334	17458	18003	17862	18005	17170	17653	17698	19845	19882	19891	0	2	0	0	2	17	6	30	117	745	283	14
110015	-62.2610551904363	-10.7235739008135	252.167649	40836	40841	40822	40735	40757	40735	36040	37142	36725	37941	37701	37482	8	3	7	112	78	79	82	70	636	365	11	9
110018	-61.183665673642	-11.67753699	186.174033	31685	31656	31612	31416	31466	31415	32893	33803	33984	33754	33981	34135	20	28	33	130	474	135	509	124	1021	1480	12	23
110020	-63.8314456543611	-8.76889179	86.895415	342264	347844	353961	380884	373917	380974	369345	379186	382829	426558	435732	442701	554	390	1050	531	426	497	392	1093	1806	6236	125	153
110025	-61.9094386835298	-11.1732050162268	178.222375	26164	26065	25926	25314	25473	25313	22197	22896	22519	22319	22008	21709	96	311	133	57	253	1149	58	191	32	99	49	7
110026	-62.9000103659589	-9.70553670973949	124.322215	3054	3127	3215	3602	3501	3603	3174	3260	3290	3316	3345	3374	0	0	0	0	14	7	0	2	2	34	10	2
110028	-61.7857809351854	-11.7222589133808	226.711103	47693	48101	48434	49902	49522	49907	48894	50249	50499	50672	50899	51142	12	32	3	3	27	269	185	119	1026	1332	6	96
110029	-61.7733054630545	-11.908423332469	265.234157	11512	11450	11380	11068	11149	11067	9264	9566	9348	8886	8677	8476	0	14	1	7	49	9	1	15	177	45	19	1
110030	-60.1385838660987	-12.7413734718029	595.093769	55513	57074	58687	65785	63947	65807	66746	68405	69866	76187	77937	79616	572	181	1306	367	903	253	329	570	1131	1161	101	1207
110032	-62.7200634814364	-11.699489743806	191.082628	25065	25959	26927	31185	30082	31198	22622	23283	23201	21824	21878	21927	0	0	1	0	8	39	124	22	432	343	28	45
110033	-65.3291490231467	-10.4117712947002	150.930604	15692	16362	17098	20333	19496	20343	21162	21650	22337	22552	23142	23719	6	0	0	0	5	1	66	25	82	138	13	12
110034	-62.2772748656972	-11.3441300234334	182.40013	19770	19750	19711	19543	19586	19542	16485	17009	17127	16864	16624	16404	40	50	17	15	201	222	50	44	156	71	275	84
110037	-61.853077168603	-12.1317772245709	396.560544	13153	13490	13852	15449	15035	15454	11615	11962	11875	12826	12824	12833	0	2	0	5	8	34	72	35	51	47	28	24
110040	-63.3176294334976	-9.71666673807728	128.000112	13693	14084	14532	16504	15993	16510	16758	17169	17569	17144	17443	17742	0	0	1	64	22	31	8	16	32	80	56	42
110045	-63.8296787917565	-10.2098054072356	153.171166	28132	30521	32774	42686	40120	42717	33072	33879	34693	32385	32898	33397	0	0	0	0	11	7	1	21	663	669	93	28
110050	-61.9943876627606	-11.7097429200152	229.511705	12367	12458	12543	12915	12819	12916	9648	9966	9720	10237	10084	9933	1	1	9	1	23	21	2	0	82	450	119	7
110060	-62.9031899345687	-10.3388728393928	161.056558	5355	5398	5411	5464	5450	5464	5553	5707	5736	5727	5764	5791	0	0	0	0	3	0	0	0	31	4	1	1
110070	-63.6249914265426	-10.5684164693485	206.148936	12633	13500	14446	18606	17529	18619	12455	12790	12915	12669	12757	12847	3	0	0	0	10	0	0	1	4	29	61	7
110080	-63.7000200718298	-8.78502070347748	84.750219	13816	14314	14874	17338	16700	17346	16736	17147	17547	19782	20291	20787	1	170	39	17	43	34	6	30	33	146	6	6
110090	-61.9491611964662	-11.4268422254625	214.995394	4189	4178	4162	4092	4110	4092	3624	3737	3685	3581	3526	3479	1	3	0	0	0	46	0	5	10	0	0	2
110092	-60.9018477499554	-12.5568407610938	340.299631	5701	5842	5991	6647	6477	6649	7456	7633	7843	8304	8514	8721	4	33	16	1	16	6	93	22	134	31	12	56
110094	-62.5871745319209	-9.37819339905712	110.959894	6976	7305	7662	9233	8827	9238	13857	14122	14889	15873	16569	17262	0	0	0	0	34	2	1	0	9	92	6	1
110100	-62.7404576394632	-10.6120717726075	201.781008	14497	15106	15785	18777	18002	18786	11432	11793	11593	10513	10272	10040	0	0	0	1	3	0	0	8	190	69	4	2
110110	-63.1823370165183	-9.19187167532785	98.95108	7127	7356	7604	8695	8413	8699	7905	8110	8235	8561	8700	8830	3	22	0	0	7	21	1	3	21	217	47	5
110120	-61.5189219301054	-11.1962379841591	266.291526	11321	11308	11292	11223	11241	11223	10343	10653	10572	10354	10276	10203	0	0	0	1	7	1	0	26	124	46	2	6
110130	-62.6694270952566	-11.045609289937	211.815643	13306	13438	13570	14150	14000	14152	12086	12446	12363	11869	11780	11686	2	0	0	35	1	20	25	0	383	231	15	13
110140	-63.2955591672175	-10.263097755883	155.400337	13217	13838	14400	16874	16233	16881	12357	12710	12708	14090	14203	14313	2	0	0	1	71	1	3	0	20	232	78	1
110143	-62.55508939888	-10.9155320416628	241.493724	8438	8601	8772	9524	9329	9526	7750	7978	7944	7498	7436	7382	0	0	0	0	0	0	0	0	342	68	15	10
110145	-61.5979979726776	-12.1798270507077	296.282838	3545	3503	3448	3205	3268	3204	4583	4696	4802	4810	4901	4990	0	0	0	0	0	3	8	16	1	11	0	18
110146	-61.0443790025384	-13.4765620024615	170.255529	2544	2557	2571	2633	2617	2633	2358	2427	2415	2322	2299	2283	0	0	0	0	0	0	0	2	0	4	4	1
110147	-61.3165462429165	-11.8257069542468	244.567351	4325	4334	4345	4393	4381	4393	3704	3819	3765	3523	3464	3406	7	0	0	1	4	0	9	38	10	46	3	0
110148	-61.5125081133327	-11.9143893546886	269.726767	7088	7116	7143	7266	7234	7266	6286	6477	6412	6018	5938	5862	2	2	0	3	1	5	2	45	57	120	20	136
110149	-63.5708647107649	-12.0637984122334	165.693726	11963	13636	14370	17600	16764	17610	15710	16091	16491	16019	16340	16636	1	0	0	0	0	6	17	67	78	353	47	59
110150	-63.0387609977072	-11.767116635607	185.830878	12409	12987	13584	16217	15535	16225	11757	12088	12117	11649	11624	11619	0	0	1	0	0	5	0	55	145	90	47	51
110155	-62.2559222539546	-10.9321692860399	191.34936	5673	5697	5733	5894	5852	5894	4919	5070	5010	4893	4832	4778	0	0	0	0	0	2	2	14	174	96	0	12
110160	-62.3451455299349	-10.2487305520261	191.598548	11651	12047	12468	14320	13840	14326	9952	10254	10325	10644	10611	10575	0	2	0	0	3	3	21	7	79	44	2	2
110170	-62.3706324537667	-11.1285452756794	197.170024	15354	15700	16081	17756	17322	17761	13381	13785	13661	12969	12828	12687	1	3	1	0	3	3	6	70	39	286	160	20
110175	-62.1768234421278	-9.85139270806179	157.665353	8246	8655	9081	10957	10471	10962	8751	8981	9100	9361	9510	9633	0	0	0	1	3	2	1	14	177	29	5	1
110180	-62.1343903568099	-10.4310526845565	153.994474	9958	10028	10105	10441	10354	10442	8742	9008	8913	8218	8083	7961	1	0	1	2	1	24	20	33	19	8	2	3
120001	-67.0523165800206	-10.0737938924635	205.894014	8237	8454	8695	10668	11451	11786	11520	11987	12241	12538	12778	13011	1	5	0	2	46	3	13	8	23	363	78	2
120005	-69.5634591746677	-10.9428656809172	234.866835	3564	3611	3667	4852	5063	5153	5351	5559	5662	6075	6192	6308	0	0	1	1	11	0	1	0	42	249	51	46
120010	-68.7479434259584	-11.0164110190858	188.324139	17384	17649	17944	16940	17721	18056	19065	19829	20238	21438	21837	22261	39	23	6	204	107	23	84	70	603	371	63	174
120013	-67.9518592792015	-9.82001962670938	198.174197	6154	6382	6641	7654	8423	8751	6543	6745	6772	8474	8629	8782	3	5	3	10	16	0	0	2	76	65	18	9
120017	-67.6735079719432	-10.5697677087928	212.303309	5561	5814	6096	6287	7067	7403	8446	8897	9287	8810	9087	9368	6	6	2	4	7	6	4	4	113	137	195	9
120020	-72.6725313174358	-7.63069000500981	183.079525	69772	71571	73488	78785	84335	86725	73948	76392	77004	78444	79173	79819	5	1	0	2	2	0	2	1	20	53	66	12
120025	-68.7448680666749	-11.0282398279564	206.036126	11460	11785	12137	12820	13782	14193	13434	13960	14224	15126	15394	15679	36	5	73	221	100	9	73	65	659	81	44	76
120030	-70.3539836082165	-8.16024753	159.822497	27834	28606	29480	35713	38241	39365	31288	32210	32261	32311	32487	32560	0	0	1	0	0	0	0	0	4	3	155	6
120032	-71.9508751248365	-9.19335785982848	264.977881	4490	4505	4529	4564	4633	4662	6059	6333	6520	6531	6740	6898	0	0	0	0	0	0	0	0	3	2	3	1
120033	-72.9165010261308	-7.59322259385836	187.065998	11471	11779	12097	11883	12747	13116	13785	14387	14774	15246	15553	15890	1	0	0	0	1	0	0	1	3	2	5	1
120034	-69.2599445775075	-8.83631773689166	162.133821	6581	6737	6905	7152	7636	7843	7148	7405	7505	7989	8104	8224	0	0	1	0	0	0	0	0	7	0	0	0
120035	-72.7902659086983	-8.95359112315366	214.910605	8321	8341	8362	8394	8455	8482	13061	13728	14275	14200	14682	15123	0	0	0	0	0	0	0	0	0	2	0	1
120038	-67.1882600861516	-10.3351332827427	129.189484	15502	15759	16031	15931	16691	17014	17258	17921	18235	17203	17401	17587	3	5	3	7	7	3	1	4	40	22	11	155
120039	-72.7423339648033	-8.26666636282753	201.805961	5368	5283	5189	5220	4962	4851	8170	8562	8855	9172	9448	9711	0	0	0	0	0	0	0	0	1	0	0	0
120040	-67.8105287004235	-9.97829875272498	137.865746	261430	267740	274555	286082	305731	314127	290639	301398	305954	335796	342298	348354	2018	807	834	3753	2110	187	311	1951	17269	32378	17768	1738
120042	-72.6478549141997	-7.73360203372322	189.585426	8276	8398	8540	9347	9796	9989	12428	13020	13460	14334	14832	15260	0	0	1	1	0	0	1	0	1	0	1	1
120043	-70.4864968937616	-9.44340653741185	216.72423	2440	2576	2729	2954	3395	3583	3948	4165	4358	4612	4879	5061	0	0	1	0	0	1	0	0	7	0	1	0
120045	-67.7431723600051	-10.1481735861989	207.924797	20330	20726	21174	19343	20505	21000	18863	19506	19697	20153	20386	20588	62	35	23	33	67	33	21	16	94	34	172	8
120050	-68.655684061692	-9.065339505	132.133034	30052	30519	31029	31530	32989	33614	34230	35544	36166	37993	38708	39366	6	5	2	213	27	6	7	78	91	202	148	1
120060	-70.7555010628937	-8.15566859176562	172.144466	26338	26582	26834	29490	30335	30711	32171	33368	33883	35526	36186	36763	0	0	1	0	0	0	0	2	9	3	9	3
120070	-68.5062948050463	-10.6520719403355	173.281643	12111	12230	12357	13222	13693	13893	14314	14848	15079	16016	16369	16639	0	0	2	0	10	2	1	2	49	289	6	10
120080	-67.5405900835194	-9.60085823118788	134.322793	11679	11895	12116	11497	12085	12335	13716	14309	14682	14806	15212	15534	14	4	5	11	7	0	2	11	259	64	36	3
130002	-64.8135346775686	-3.21658376906639	46.116014	12596	12921	13278	13884	14369	14776	13010	13445	13566	14080	14237	14381	1	0	2	0	0	0	0	3	0	5	21	1
130008	-61.4059034797501	-3.57637042689027	21.613748	6635	6676	6729	6818	6889	6949	8152	8483	8673	10193	10494	10766	5	0	0	0	0	0	0	2	0	0	16	0
130010	-61.6589553828779	-3.74538558611889	20.346246	11602	11810	12038	12423	12731	12990	13834	14386	14688	16289	16701	17072	0	1	10	0	1	0	0	1	0	2	18	4
130014	-59.8856661047188	-7.1978701516076	132.98111	14866	15575	16369	17715	18790	19694	17451	18170	18597	18059	18325	18633	4	5	3	0	0	0	0	1	4	8	4	0
130020	-70.1879892845226	-4.36615748971603	76.016638	9974	10482	10682	11023	11294	11523	13682	14292	14715	15149	15545	15924	0	0	0	0	0	1	0	1	0	0	1	1
130030	-59.1335670918168	-3.57866364177127	20.491551	25176	25868	26575	27772	28729	29534	29907	31107	31774	31876	32733	33312	19	4	1	0	0	0	3	2	1	1	23	0
130040	-62.9256696581026	-0.972801052532191	35.36196	25728	26966	28252	30429	32169	33633	24567	25318	25410	25715	25835	25948	0	0	5	2	0	0	0	125	78	278	243	24
130050	-57.0677504898938	-2.7981498369298	11.234609	23090	23897	24508	25545	26373	27069	26645	27664	28162	27361	27722	28077	0	0	0	0	0	1	0	2	0	0	4	0
130060	-70.0273484332765	-4.37498901860391	69.803811	23813	24251	24731	25542	26191	26737	29268	30476	31195	33391	34193	34950	1	1	0	0	0	0	1	2	0	0	10	5
130063	-61.3715708916659	-3.89451340981806	22.862003	11475	11796	12148	12744	13220	13620	13809	14374	14705	15500	15827	16158	1	0	0	0	0	0	0	0	0	2	2	0
130068	-57.5877073464737	-2.97172653158936	23.018048	11009	11109	11399	11892	12286	12617	13138	13677	13994	14921	15324	15659	6	1	1	0	0	0	0	0	0	1	1	0
130070	-67.3995777566805	-8.75124319609379	106.766033	27207	27370	27561	27997	28261	28480	29818	30858	31221	29880	30906	31171	12	3	2	0	0	3	13	14	50	22	175	11
130080	-59.5945590194969	-4.39061989147273	29.014905	30043	31018	32131	34018	35525	36793	31098	32160	32496	34452	35448	35919	141	21	66	3	2	79	7	5	1	115	33	30
130083	-61.2113341331817	-3.3300933919416	20.16684	9052	9218	9410	9736	9996	10215	10547	10958	11170	10909	11142	11303	31	6	0	1	0	0	0	3	0	0	0	0
130090	-64.3942308189288	-6.52910607582614	52.008963	10973	10439	10301	10067	9880	9723	11463	11844	11948	12727	12892	13986	1	0	0	0	0	3	1	0	0	0	3	0
130100	-66.8966352816837	-4.88166590420413	66.15796	23919	24289	24691	25373	25918	26377	25110	25950	26187	25700	25955	26130	1	0	1	1	0	0	0	0	0	0	2	0
130110	-60.3638098437089	-3.82244727004599	25.175384	26996	26657	26241	25536	24972	24499	31070	32190	32638	32631	33132	33517	6	1	3	3	1	0	4	25	4	90	211	16
130115	-59.8263140608339	-3.1973965948696	19.228559	17161	17079	16992	16844	16725	16626	23023	24030	24704	23963	24441	24937	38	0	0	0	0	0	4	2	4	0	7	3
130120	-63.1421839840562	-4.08421915877588	37.939947	70608	73075	75850	80552	84309	87468	65222	67055	66991	75909	76646	77305	4	8	1	0	0	3	0	443	241	698	293	28
130130	-62.0634296604883	-3.84304593273892	28.155367	17945	18358	18753	19422	19957	20407	16025	16418	16291	23119	23643	24067	25	8	7	3	0	0	12	4	29	171	199	15
130140	-69.8662902624416	-6.66735256685182	122.174399	26735	27274	27831	28739	29492	30125	29411	30473	30901	30666	31020	31364	7	0	0	1	0	0	1	1	0	2	3	0
130150	-70.0304125429825	-7.43981754396838	137.396301	19490	19633	19898	13312	13548	13746	16438	17148	17614	16328	16635	16923	1	1	0	0	0	0	0	0	0	1	2	0
130160	-66.0965029898347	-2.51227068454779	58.147019	33317	34679	36150	35752	37595	39144	19726	19783	18803	22659	23011	23198	1	0	0	0	0	0	0	1	0	0	3	0
130165	-72.5824305383396	-7.5477744148336	182.751246	13358	13583	13751	11873	12066	12228	14102	14684	15031	14074	14188	14396	0	0	0	0	0	0	0	0	0	0	7	0
130170	-63.0266980219283	-7.51222495061139	55.017452	32045	31534	30949	29957	29164	28498	38559	40027	40735	44116	45104	45954	1	12	2	0	1	1	1	82	391	753	29	60
130180	-71.6944180603084	-7.05098011443721	156.327962	15384	15833	16332	16605	17258	17806	17177	17850	18202	22199	22867	23460	0	0	0	0	0	0	0	0	0	0	2	0
130185	-60.1933881661307	-3.2810538776069	43.223118	33867	35128	36439	38661	40436	42812	32869	33834	33884	40735	41373	41947	30	8	7	4	2	5	11	6	1	6	90	0
130190	-58.4401754367571	-3.14037880391635	21.659418	73349	74914	76217	78425	80190	81674	84676	87896	89440	86840	87970	89064	259	313	11	13	20	12	7	331	0	42	1080	9
130195	-68.2479174359782	-6.43779934861918	112.652164	8327	8263	8197	8084	7995	7919	8078	8300	8281	8040	8010	7983	0	0	0	0	0	0	0	0	0	0	3	1
130200	-58.0345458839662	-2.74184275232884	69.268709	7579	7766	7978	8337	8625	8866	9141	9515	9733	8200	8280	8348	1	0	3	0	0	0	1	0	0	0	0	0
130210	-66.9969034946413	-1.880844858703	69.840525	10230	10181	10133	12942	13026	13096	5281	5025	4238	7289	7388	7448	0	0	0	0	0	0	0	0	2	0	19	2
130220	-66.0630419255434	-3.47488959889068	64.379174	7896	6908	7058	7313	7516	7687	8658	9032	9275	10822	11126	11439	4	0	0	0	0	0	0	1	0	0	6	0
130230	-66.7713275466878	-2.74464644685786	62.144425	23351	24101	24844	26103	27110	27955	17129	17337	16791	17964	18145	18293	2	0	1	0	0	1	0	0	0	0	17	0
130240	-64.79477302752	-7.26194655332705	57.507314	28425	28094	27694	27017	26475	26020	36909	38451	39393	37574	38372	39022	9	3	0	0	0	0	0	77	42	345	450	16
130250	-60.6205894458706	-3.29827803546755	26.965542	75309	77171	78785	81518	83703	84656	82309	85279	86472	85144	86078	86985	227	5	1	4	2	1	1	16	1	42	1337	99
130255	-60.4588813063745	-3.42907966935262	29.481121	12950	13130	13325	13655	13918	14140	19164	20095	20836	22807	23575	24325	9	0	0	0	1	0	1	5	0	0	27	0
130260	-60.2105303440036	-2.9661675083881	13.82175	1451958	1488805	1527314	1592555	1644690	1688524	1646602	1709010	1738641	1802525	1832423	1861838	18412	1798	3766	767	906	500	1836	6077	628	3235	54734	3786
130270	-61.2992484088508	-5.81320526118813	44.346313	38059	38076	38094	38124	38148	38168	44327	45996	46773	47011	47706	48373	7	1	0	0	7	0	14	0	69	43	178	28
130280	-65.5742837031641	-1.86643687730125	47.135937	17679	18182	18694	19561	20254	20836	17507	18051	18135	17364	17562	17596	0	0	0	0	0	0	0	0	0	0	34	1
130290	-57.7150343867525	-3.38642792621106	24.058942	41142	42043	42974	44552	45813	46873	47020	48808	49666	51847	53172	54079	1	0	2	15	29	2	3	2	0	161	58	3
130300	-56.7167699133376	-2.1889837668969	1.	15560	15798	16003	16352	16630	16864	17553	18198	18474	18278	18502	18720	2	1	0	0	4	1	0	1	0	0	4	0
130310	-59.0930740260433	-3.88759283191138	12.073148	25020	25992	27045	28827	30252	31450	29184	30357	31012	30761	31231	31749	47	0	38	69	1	1	0	0	0	200	217	0
130320	-60.948810707829	-2.62343245902763	21.79964	9120	8731	8304	7580	7002	6516	14630	15343	15915	14780	15112	15489	30	0	0	0	0	8	1	10	0	33	73	1
130330	-60.3770456690009	-5.12266931419617	29.063563	17777	18273	18809	19716	20441	21051	18196	18796	18952	21389	21784	22106	0	1	1	2	0	0	4	7	0	253	281	20
130340	-56.7362921451951	-2.62705258583723	17.327756	93883	96750	99813	105002	109150	112636	102044	105742	107250	102066	102945	103828	20	1	7	0	2	2	0	250	156	13	86	1
130350	-67.0020974885282	-7.71404364432219	118.458317	17156	17104	17109	17118	17125	17131	18325	18938	19111	18153	18248	18329	0	0	0	0	0	0	0	0	1	0	0	0
130353	-60.0256468344675	-2.058429085233	58.287098	20568	19562	20569	22273	23636	24781	24360	25474	26282	27121	27926	28652	5	2	11	3	0	2	11	13	1	42	35	6
130356	-59.704738094199	-2.6933015416451	34.737296	19739	19910	20990	22820	24283	25513	24858	26004	26847	25758	26344	26948	19	7	55	8	23	2	5	22	2	0	21	0
130360	-65.020022639512	-0.416694831881864	34.120877	9949	9538	9064	8260	7617	7077	16921	17780	18506	18133	18728	19292	16	0	0	0	0	0	0	0	0	0	0	0
130370	-67.9464851438841	-3.10748630918151	67.357928	29505	30527	31601	33421	34875	36098	29249	30176	30351	24487	24689	24890	1	0	0	0	0	1	0	0	0	0	1	0
130380	-67.0836428963463	-0.136462788116522	61.510476	30787	31379	32044	33170	34070	34827	39130	40806	41885	37300	38506	39097	2	0	44	26	1	1	2	2	0	619	300	714
130390	-68.9448534881358	-3.46650962349132	86.623249	24145	25110	26036	27607	28861	29916	30727	32067	32958	31426	32060	32677	1	0	0	0	0	0	1	0	0	0	0	2
130395	-57.8703463558346	-2.57015257967785	16.938658	7478	7711	7967	8401	8748	9039	8731	9079	9268	10688	10977	11241	1	0	0	0	0	0	0	0	0	0	0	0
130400	-58.2148008608269	-2.83642742966584	64.017729	7972	8223	8426	8771	9046	9278	8211	8479	8543	8445	8495	8544	0	0	1	0	0	0	0	0	0	3	1	0
130406	-69.9462443752272	-4.23188367564665	63.	38922	40022	40998	42652	43974	45085	45293	47051	47948	52279	53374	54440	0	0	0	0	9	15	1	8	0	1	170	414
130410	-63.1870948671802	-5.62422351778794	50.653389	21198	19587	19119	18326	17693	17160	19453	19966	19884	19077	18960	17903	1	0	0	3	0	2	0	0	0	1	1	0
130420	-64.7084196633027	-3.34837249394151	46.584182	65697	66664	67688	69423	70809	71975	62920	64703	64671	61399	61222	61000	2	0	0	0	0	0	1	3	0	297	1713	47
130426	-65.1553456401554	-2.9836092426921	42.588237	10883	11274	11747	12549	13190	13729	9859	10130	10108	11906	12017	12139	0	1	0	0	0	0	0	1	0	0	2	0
130430	-57.7598281745956	-2.53661167184038	17.708774	19240	19854	20542	21707	22639	23422	15716	16035	15780	17019	16996	16902	4	0	0	0	0	0	0	0	0	1	0	0
130440	-58.1596410413098	-3.1346331156473	23.07491	11572	11126	10598	9703	8988	8386	17184	17971	18541	17731	18265	18679	0	1	4	1	0	0	0	1	0	0	9	0
140002	-61.4205901726631	3.6521184454459	107.717395	5455	5560	5684	5975	6087	6229	7586	7980	8249	9330	9637	9936	1	7	16	0	43	2	16	23	13	44	31	47
140005	-61.3140223901178	2.99382294765484	121.741984	18706	19316	19970	21512	22102	22856	14386	14562	14205	16286	16336	16228	18	5	32	3	12	105	52	98	25	51	28	49
140010	-60.6705326729651	2.81668191910439	79.828228	208514	214541	221027	236319	242179	249655	249853	260930	266901	284258	290741	296959	3738	1197	4544	515	1959	564	567	3991	2360	4573	880	643
140015	-59.8780066289099	3.35028861911032	86.647022	9985	10434	10949	12162	12626	13220	10231	10604	10726	10951	11067	11188	3	2	17	0	14	2	11	63	73	178	35	60
140017	-60.6020628476112	2.60766639841651	82.9828	8922	9213	9511	10213	10482	10826	11119	11638	11942	13778	14311	14707	12	3	33	3	10	1	18	114	120	149	42	61
140020	-61.14917687013	1.80387124729759	49.583211	14910	15448	15987	17259	17746	18367	17981	18789	19235	18384	18714	19019	30	2	23	2	6	8	5	20	62	597	62	191
140023	-59.6948100736757	0.872674507186562	128.834768	5775	5752	5779	5844	5869	5901	7086	7400	7569	8114	8300	8480	1	0	3	1	0	1	7	22	132	286	19	67
140028	-61.0522585850197	2.16821476520387	80.642282	5027	5211	5410	5880	6060	6290	5863	6118	6250	8676	8997	9288	3	0	4	7	65	48	12	212	37	191	26	114
140030	-60.9115185306216	2.47977223505342	69.628559	11271	11382	11445	11593	11649	11722	12546	13017	13188	14814	15064	15328	127	24	246	32	137	223	85	63	111	91	42	32
140040	-59.6352062835683	3.88297828530181	102.784875	5929	5868	5743	5448	5335	5191	7118	7403	7527	8926	9155	9364	3	6	17	3	6	2	1	7	2	12	17	10
140045	-61.1473063471493	4.47525934021226	912.129909	7229	7401	7592	8042	8215	8435	8640	9019	9220	10448	10697	10953	5	15	39	3	116	14	44	75	32	119	49	99
140047	-60.4250604939819	0.937195393597556	83.796679	18903	19819	20944	23599	24615	25913	24466	25714	26546	25587	24808	25319	6	3	17	0	0	1	98	204	179	780	38	123
140050	-59.9060443451544	0.947157427466681	121.245643	5146	5206	5259	5384	5432	5494	5727	5945	6028	6778	6898	7023	6	1	2	0	1	0	0	32	66	89	11	81
140060	-60.0282667741903	1.01811162739126	116.345918	5550	5707	5891	6324	6490	6702	5720	5922	5979	6750	6860	6968	2	1	1	0	0	0	0	3	5	204	14	160
140070	-60.195716148042	4.58544038754255	605.799563	5915	6013	6111	6342	6430	6543	7403	7742	7934	8147	8572	8764	1	0	4	0	7	1	0	0	5	6	1	110
150010	-48.8844038207231	-1.72346986284591	10.120343	121415	123184	125055	129300	131158	133316	132222	138005	139819	141054	142785	144415	122	800	329	236	630	377	159	86	50	437	222	233
150013	-48.3967621257945	-4.9513908955313	192.756651	6145	6291	6446	6798	6952	7131	6592	6879	6967	6792	6843	6905	4	1	21	5	12	1	24	7	20	38	26	25
150020	-48.2004564317501	-1.9634365	7.395031	53272	55270	56729	60039	61487	63170	47923	48878	48501	53605	53680	53787	1	57	50	6	20	0	5	20	127	39	54	9
150030	-50.3914275892332	-0.159171693779797	3.136401	30677	31503	32431	34534	35455	36524	31183	32368	32633	35017	35467	35879	0	3	7	1	6	0	12	5	4	3	1	1
150034	-50.4852745072531	-6.80494886740538	296.299435	23236	25291	26779	30156	31633	33350	28658	30389	31216	25061	25285	25506	22	23	0	4	18	36	117	65	14	32	61	5
150040	-54.7408623501896	-1.951397505	39.131195	41461	41190	40914	40289	40015	39697	52661	55688	57067	52714	53004	53369	36	28	3	1	11	0	3	53	1	4	25	0
150050	-52.5768350868127	-1.52733880276478	18.728788	34002	34065	34116	34230	34280	34338	30903	31475	31192	33665	33588	33563	2	0	0	0	0	1	0	1	1	0	1	1
150060	-52.2143763052078	-3.20565951	104.748288	78760	79776	80861	83322	84398	85649	92105	96842	98750	105030	100736	102343	7	5	12	5	6	5	8	25	412	1346	1293	984
150070	-49.945001040544	-0.984451394008702	5.001054	18813	19172	19566	20460	20852	21307	24942	26563	27386	24771	25253	25731	1	1	0	0	1	0	0	0	0	0	0	2
150080	-48.372066654168	-1.36871356826946	26.564442	410234	423325	437135	468463	482171	498095	484278	495480	505512	471744	477999	483821	447	281	267	88	94	75	504	140	274	784	353	383
150085	-51.2016217984581	-3.47610463506868	56.30874	8908	8558	8164	7271	6880	6425	17787	19410	20421	20493	21398	22225	1	0	2	2	14	2	2	10	8	9	15	52
150090	-46.6416457856711	-1.02292101	15.987763	33335	33577	33839	34435	34695	34998	37086	38760	39317	40499	41072	41628	4	4	5	6	13	11	18	16	39	9	32	37
150095	-47.5561746036128	-2.12937601319444	41.368894	20550	21278	21998	23630	24344	25174	21239	22092	22315	26579	27069	27576	2	38	1	7	6	1	4	32	26	1	20	13
150100	-55.3307343898178	-3.60559525928393	15.451251	16119	16495	16948	17976	18426	18949	18830	19839	20266	15767	15874	15899	0	0	0	0	0	0	3	5	3	7	1	0
150110	-50.2219869206135	-1.88980806036172	1.61555	13652	13679	13666	13636	13623	13607	18580	19780	20386	23855	24644	25398	0	0	0	0	0	1	1	2	0	0	4	58
150120	-49.6727533733253	-2.79196186136136	30.562405	21255	21339	21442	21673	21775	21893	26190	27652	28299	36907	38092	39263	28	7	6	1	9	27	6	20	5	0	5	14
150125	-50.4060471215195	-7.3510721924244	401.3302	3703	3656	3599	3469	3412	3345	3812	3935	3947	3434	3404	3379	4	9	5	2	1	3	1	117	10	15	10	2
150130	-48.6270728925156	-1.505767005	7.076526	65385	66913	68604	72441	74120	76071	84560	89909	92567	99800	102668	105385	21	271	526	163	202	340	88	46	45	90	125	124
150140	-48.4878256874876	-1.459845	8.471477	1304314	1322683	1342202	1386482	1405871	1428368	1408847	1424124	1437600	1392031	1402056	1410430	2036	3112	2533	2237	1323	1133	2835	1420	1478	2919	1681	1964
150145	-54.9426747393262	-2.64902016946856	167.560031	15083	15467	15872	16790	17192	17659	12707	12861	12671	16324	16450	16579	24	122	25	47	64	6	11	157	97	87	55	21
150150	-48.2418364505703	-1.361437515	31.61379	37025	38458	39809	42874	44216	45774	43282	45616	46611	51663	52887	54083	160	195	181	46	125	97	65	52	113	223	76	167
150157	-48.5990399590615	-5.04736270432029	172.278567	13191	13426	13575	13913	14060	14232	13145	13559	13593	15246	15466	15629	0	48	65	4	0	64	123	86	54	75	23	8
150160	-47.3058918168639	-1.36747435687254	54.760633	9941	10084	10209	10493	10617	10762	11279	11817	12013	13630	13923	14207	1	2	0	1	0	0	2	6	3	1	0	1
150170	-46.765754213664	-1.05352395620564	16.040139	95352	96618	97935	100924	102232	103751	101728	105908	107060	113165	114720	116164	80	168	135	111	134	122	173	97	58	142	99	144
150178	-49.5698796832857	-3.77813541287867	95.475014	35257	36376	38200	42337	44147	46250	47069	50400	52200	52497	54032	55521	135	31	35	49	62	5	268	141	366	11	224	450
150180	-50.4808947990195	-1.6907365	9.90157	81458	81845	82628	84404	85181	86084	94458	99223	101094	92865	93835	94779	6	2	5	2	5	1	10	13	14	30	14	3
150190	-48.035875014396	-1.51399146230061	17.010542	21887	22487	23162	24694	25364	26143	22535	23429	23654	25700	26053	26400	129	10	79	22	4	23	0	34	2	1	4	9
150195	-46.5473914166255	-1.75289700493124	48.722592	16326	16952	17655	19250	19948	20759	17649	18481	18777	26476	27332	28153	24	12	0	2	73	17	1	15	12	20	47	45
150200	-48.9606675773871	-1.00878626563928	9.563874	16094	16317	16565	17127	17372	17658	18995	19996	20411	20460	20801	21147	0	0	1	1	0	0	1	1	0	0	0	0
150210	-49.497830168997	-2.24683848	11.228958	99016	100241	101455	104210	105416	106816	110323	115377	117099	120904	122682	124411	269	193	156	118	149	36	174	102	11	164	161	263
150215	-49.8489584319153	-6.5321966156294	295.750409	11425	11761	12151	13035	13421	13870	23757	26135	27675	26727	27928	29101	0	1	13	2	2	30	89	60	22	40	61	202
150220	-47.1751261231344	-1.192441995	27.276528	57840	58372	58953	60272	60849	61519	61350	63799	64429	63628	64139	64624	254	145	9	10	16	37	134	54	44	59	70	79
150230	-47.0628253774009	-1.74618729323752	64.787476	50310	50677	51099	52055	52474	52960	50839	52557	52797	51899	52056	52214	2	41	32	13	8	17	8	21	11	3	22	24
150240	-47.9266431419442	-1.29575680504525	46.797427	138417	141318	144485	151668	154811	158462	152126	159110	161497	173096	176116	178986	368	386	111	35	46	88	168	229	172	228	139	280
150250	-49.9893186050714	-0.162437290121912	11.587442	17593	17339	17335	17324	17319	17313	19368	20228	20506	21138	21286	21557	0	1	1	0	0	5	0	0	0	0	0	1
150260	-48.2887284319494	-0.932091243957739	12.004689	10899	11115	11339	11847	12069	12328	10981	11367	11433	11382	11438	11495	2	15	12	1	1	1	23	1	18	0	1	11
150270	-49.2645008124957	-8.26486353	180.163212	43626	43668	43798	44095	44224	44375	45267	46916	47237	45530	45724	45885	100	19	51	38	104	200	204	1430	121	43	222	112
150275	-47.9498869390047	-1.98452146277275	49.262563	21813	22157	22715	23979	24533	25176	21422	22148	22251	28221	28773	29313	39	1	3	11	13	1	2	19	19	13	57	11
150276	-50.7715783775131	-7.81110653689927	311.596246	5836	6043	6073	6142	6172	6207	10452	11348	11890	10478	10810	11144	0	2	111	2	64	88	279	50	26	22	21	4
150277	-49.6022142249504	-6.09681995220666	210.954188	18559	17863	17110	15401	14653	13785	17769	18102	17944	18295	18196	18108	28	16	27	10	32	28	38	57	32	38	77	74
150280	-49.7915228470854	-1.80942341966693	2.481094	20529	21028	21498	22564	23031	23573	25388	26864	27543	28582	29204	29838	0	0	1	1	0	0	3	1	3	0	0	0
150285	-55.1196786087308	-1.88992870430549	23.287489	9321	9429	9524	9740	9835	9945	11928	12644	12984	12262	12487	12712	1	0	0	0	0	0	0	1	0	0	1	0
150290	-47.8512650859352	-0.73249551	16.082956	26922	27351	27903	29157	29705	30343	33768	35790	36748	34490	34918	35523	0	0	0	1	3	0	7	7	2	78	8	33
150293	-47.5559148859934	-4.29077772	261.070712	41278	42720	44201	47561	49031	50739	38150	39161	39088	51318	52224	53100	1	15	63	59	20	1	1	171	81	19	84	17
150295	-49.3739519421522	-6.10352516107139	138.742621	31806	33424	35195	39213	40970	43013	28554	29308	29251	31745	31953	32115	105	104	302	66	96	66	106	90	18	39	100	55
150300	-56.745753017307	-2.17297524194977	19.039247	10770	11462	12123	13624	14280	15043	17253	18710	19585	8181	8034	7897	2	9	2	0	1	0	0	0	0	0	0	0
150304	-49.6975784122373	-7.55870087237008	187.622498	14462	14585	14725	15042	15181	15342	14964	15516	15629	17825	18035	18295	3	1	14	24	75	6	62	104	98	18	56	2
150307	-47.0450460172973	-1.93169704310669	45.818804	24659	25010	25376	26206	26569	26991	24619	25436	25538	25051	25096	25157	6	2	7	2	6	2	4	1	4	2	7	5
150309	-49.1010449237426	-3.842468	82.583803	24067	25135	26273	28853	29981	31293	27166	28583	29164	30437	31031	35299	4	63	98	66	149	2	97	80	80	8	86	187
150310	-51.6436957233941	-1.404918	16.392511	23589	23967	24370	25285	25685	26150	24384	25306	25511	29060	29520	29963	0	1	15	3	2	0	5	1	2	1	7	22
150320	-47.6223754920271	-1.124322	42.533392	32982	33472	33969	35097	35591	36164	33778	35005	35241	35843	36155	36414	4	13	16	31	122	94	46	29	2	24	48	52
150330	-48.9622994689466	-1.983116	9.283106	53920	54868	55919	58303	59346	60558	54673	56639	57003	58023	58497	58904	558	320	70	50	64	11	4	2	8	23	25	15
150340	-47.9133927465885	-1.42658198091031	3.928414	7796	7894	7993	8217	8316	8430	9592	10134	10377	10064	10218	10393	3	5	0	17	0	0	5	4	9	6	10	77
150345	-47.4997175887983	-2.5575285	46.116508	27080	28473	30020	33531	35067	36851	39563	42636	44396	51383	53318	51569	7	82	3	1	2	4	19	6	12	7	123	51
150350	-47.4407556128483	-1.771474995	17.251349	30423	30393	30336	30204	30147	30080	29746	30573	30552	31382	31429	31492	5	20	10	7	6	137	29	40	43	2	18	93
150360	-55.9900488572777	-4.26372948	25.058629	95006	95252	95486	96015	96246	96515	118194	124865	127848	97343	97704	97908	23	30	8	8	313	985	896	306	91	520	419	229
150370	-49.3244258612861	-5.12883702636091	88.561741	52212	54088	56146	60814	62856	65229	42002	42332	41541	51258	51340	51457	0	21	41	42	77	1	217	20	10	112	157	130
150380	-49.1127815625675	-4.448405475	117.087267	42164	42773	43806	46151	47176	48368	51511	54513	55900	51375	52190	52993	302	204	495	25	21	124	197	164	104	23	280	122
150400	-49.3815339012019	-1.8919485	7.667906	19946	20214	20516	21200	21499	21847	23284	24483	24967	25028	25440	25846	0	4	1	3	9	5	2	9	7	3	12	1
150405	-47.5522901794773	-2.04770744079076	41.375185	24882	24562	24196	23366	23002	22580	27614	28762	29087	27892	28100	28290	9	40	21	7	4	3	17	63	49	1	5	21
150410	-47.5991818964912	-0.795850156021161	22.995751	7620	7769	7805	7885	7920	7961	7650	7883	7895	8115	8147	8179	0	0	2	2	0	25	40	24	0	1	2	10
150420	-49.1420253334067	-5.35260576313025	83.617783	173301	177352	181683	191508	195807	200801	196468	199946	203049	233462	238708	243583	861	403	869	88	131	230	428	611	249	334	518	346
150430	-47.4552679594076	-0.762419459981231	21.232481	27880	27991	28186	28628	28822	29046	28296	29269	29417	28376	28438	28498	0	5	1	20	9	16	57	34	19	1	22	8
150440	-47.7025487537677	-0.712150996347819	10.012599	25205	25692	26145	27171	27619	28141	26651	27727	28011	26605	26750	26890	1	0	0	0	1	1	24	17	5	39	13	61
150442	-48.340535877783	-1.3464172655758	14.164564	80046	82095	85652	93723	97254	101356	93416	98746	101158	108251	110842	113353	19	310	316	298	157	251	409	223	175	474	499	320
150445	-52.8883453507243	-3.44541741218688	128.521265	21636	21735	21901	22276	22440	22631	22624	23487	23682	27442	27785	28227	0	10	0	0	0	0	0	6	3	93	23	6
150460	-49.5090234612729	-2.58287297327153	14.514668	20802	20972	21172	21626	21824	22054	23258	24328	24695	26745	27206	27666	16	5	4	1	2	8	18	10	4	2	1	15
150470	-48.7671991273719	-1.885889	14.428254	54484	55583	56810	59592	60809	62223	63821	67195	68600	69921	71329	72597	54	80	35	32	282	146	163	174	57	60	77	48
150480	-54.073374725636	-2.003328	67.366476	60832	62041	63396	66467	67811	69372	61350	63543	63941	55459	55635	55804	26	40	27	116	413	16	3	18	82	99	283	641
150490	-49.2168324424737	-1.5300262083549	6.205626	25916	26119	26422	27109	27409	27758	28796	30117	30568	34237	34875	35524	0	0	2	1	0	12	56	5	4	1	0	10
150495	-46.9620928836736	-2.2676259890313	72.106754	20386	21469	22665	25377	26564	27943	22447	23599	24062	20159	20255	20350	0	0	1	5	0	1	0	12	1	2	4	21
150497	-49.0798869380164	-4.92308630702649	112.806927	12277	12573	12900	13644	13970	14348	14086	14808	15097	14645	14858	15065	27	1	40	41	24	46	68	37	0	10	94	26
150500	-47.3932022764599	-1.20414364746687	47.717253	11649	11822	12016	12454	12646	12869	12103	12568	12677	13660	13844	14012	1	4	2	0	0	0	2	2	6	2	2	5
150503	-55.4198701179784	-7.03483591328812	224.205442	27365	29018	30907	35192	37067	39245	21598	21843	21504	25106	25138	25151	1	569	93	1	3	27	191	129	37	401	426	68
150506	-49.9486382443426	-4.2481485	95.016847	43449	44610	45906	48846	50133	51627	51645	54506	55762	62124	63603	65106	16	0	2	19	6	3	104	57	17	25	302	308
150510	-55.5163235097126	-1.90923549588121	29.793842	47000	47370	47779	48705	49111	49582	46793	48287	48429	49254	49551	49763	216	462	28	0	5	15	3	8	3	1	9	3
150520	-49.8551061087735	-2.004734	7.081295	23800	24194	24630	25619	26051	26554	25420	26487	26796	28595	29005	29402	1	6	2	0	4	1	4	3	3	3	2	2
150530	-55.8627995152359	-1.7637535	43.484541	49246	49945	50694	52392	53135	53999	55175	57765	58683	62963	63904	64978	28	80	1	1	237	54	78	697	9	38	198	638
150540	-47.1176193628501	-1.54894714230244	15.406258	14599	14741	14900	15262	15421	15605	15152	15719	15841	16296	16458	16601	26	25	23	0	1	7	58	92	4	1	3	12
150543	-51.0908327746816	-6.74061708637736	322.442251	19763	19637	19714	19889	19965	20054	20415	21171	21327	27564	27964	28551	29	17	1	22	9	31	68	265	77	232	184	230
150548	-50.6348408304298	-3.8303057037573	71.	29126	29540	29843	30529	30830	31179	38365	40768	41953	40052	40830	41654	6	10	69	23	133	69	61	336	14	235	265	241
150549	-48.3217937261637	-5.74993410622605	123.148483	7772	7968	8165	8611	8806	9033	7156	7329	7301	7487	7470	7465	1	1	0	1	2	33	20	10	0	0	25	37
150550	-47.3569615610519	-2.9941905	88.343788	78116	79988	81630	85354	86984	88877	90819	95479	97350	97788	99459	101046	79	208	58	4	45	5	98	87	49	42	412	231
150553	-49.900780634297	-6.07272988763184	155.338669	75524	78303	81428	88519	91621	95225	133298	145326	152777	153942	160228	166342	18	145	309	38	128	58	644	1337	208	158	681	1350
150555	-50.0482755318998	-7.83679440397357	191.079864	7427	7641	7880	8424	8662	8939	6466	6583	6522	6029	5949	5869	0	0	11	133	20	47	59	49	17	34	44	16
150560	-47.3179270215591	-1.18956924075654	24.528518	7985	8137	8313	8710	8884	9086	7679	7908	7916	7868	7861	7869	1	0	1	0	0	0	3	0	3	1	31	5
150563	-48.8684006672187	-6.45367623455792	191.927264	12907	13160	13387	13902	14127	14389	12707	13106	13140	12703	12699	12701	26	0	35	4	0	1	35	17	6	37	26	42
150565	-54.2169681312654	-3.86731556213536	107.337623	13712	14026	14319	14984	15275	15614	17898	19030	19592	23930	24743	25526	0	0	3	1	34	4	3	45	104	65	34	59
150570	-48.8717855600433	-1.3965999975235	4.199593	18966	19156	19370	19856	20069	20316	24276	25743	26445	25989	26560	27103	9	0	3	0	8	0	0	14	47	2	15	36
150580	-50.822490442211	-1.936451	10.988676	39018	39851	40690	42593	43425	44393	45586	47967	48945	52166	53256	54306	3	21	25	3	2	6	67	38	12	204	35	21
150590	-52.2424769190201	-1.74609008880885	12.672152	23381	25351	26189	28091	28923	29890	26489	27689	28091	33951	34755	35529	0	0	0	0	0	0	1	0	2	7	1	1
150600	-53.4818139407895	-1.8056945	11.990042	29624	29729	29830	30060	30160	30278	26436	26866	26570	29265	29337	29325	0	1	0	0	1	0	0	3	1	235	30	4
150610	-47.1172512589126	-0.940111515930574	19.890609	9799	10087	10258	10647	10817	11014	10463	10883	10993	10268	10310	10352	2	5	1	1	0	0	52	29	47	28	18	30
150611	-47.006786993576	-0.900115853739325	13.512052	11097	11270	11440	11825	11993	12189	12620	13232	13459	12411	12527	12639	3	7	0	1	0	0	10	118	24	30	0	2
150613	-50.0296418255093	-8.0276045	223.681568	64658	65766	66933	69581	70739	72085	64583	66762	67064	75505	76500	77415	646	3	36	14	35	41	692	483	113	80	212	107
150616	-50.0464108775224	-7.31111524468815	199.645647	15931	15596	14714	12712	11836	10818	16993	17457	17437	17722	17712	17728	2	20	0	4	3	85	126	408	50	101	63	13
150618	-48.0699737493982	-4.77782172703555	192.542076	40924	41703	42554	44485	45329	46311	45016	47074	47772	46974	47509	48036	4	90	333	317	251	184	248	239	56	39	115	126
150619	-54.9058622598691	-4.09906539	144.182125	25283	25752	26259	27410	27913	28497	32950	35033	36068	40068	41271	42417	0	4	171	17	3	19	50	365	386	224	38	155
150620	-47.3531202631536	-0.623638	27.148172	34624	35717	36770	39157	40202	41416	37066	38681	39184	37430	37726	38021	0	50	31	48	11	14	90	52	30	433	242	375
150630	-48.5131865994469	-0.754525974353047	15.63598	15492	15797	16113	16828	17141	17505	17077	17858	18124	20184	20572	20948	1	0	2	1	7	0	6	1	4	4	11	201
150635	-48.2977406497887	-1.22943946699244	12.723869	11696	11929	12184	12764	13018	13313	13714	14439	14740	17154	17583	18012	13	12	11	2	23	16	5	9	26	47	67	101
150640	-49.1716155661252	-0.659974125599254	4.66635	5324	5356	5403	5510	5556	5611	5921	6190	6280	8163	8378	8593	0	0	0	0	0	2	0	0	0	0	0	0
150650	-48.1630599409531	-1.29739590129143	29.24218	44146	45310	46276	48469	49428	50543	51763	54464	55570	59476	60712	61919	35	112	51	19	6	59	76	174	22	39	66	178
150655	-46.9061692026983	-1.51882789138752	80.139038	19468	19519	19574	19700	19755	19818	18123	18523	18417	19422	19426	19428	9	11	1	16	0	1	100	22	1	0	17	61
150658	-49.7193518572257	-8.87055053969294	165.	11646	11739	12103	12929	13290	13710	16012	17156	17778	17198	17686	18150	3	2	2	5	2	90	50	144	12	0	114	26
150660	-47.5746954138091	-1.3478664592967	54.948229	21185	21461	21745	22388	22669	22996	22147	23001	23202	23033	23193	23355	0	2	5	19	6	3	8	22	16	22	25	18
150670	-50.344804321129	-9.329424525	177.690018	32813	34436	35930	39318	40800	42523	49053	52856	55033	56132	58067	59919	0	1	4	3	2	2	19	76	9	25	26	52
150680	-54.7185701672711	-2.43621332999996	52.691026	264992	266391	268180	272237	274012	276074	274285	275571	276665	294774	297039	299419	5840	1179	336	230	618	44	66	1023	108	440	1283	479
150690	-47.400924744868	-0.928719535783208	16.290325	5549	5633	5726	5936	6028	6135	6007	6267	6347	6145	6195	6248	0	0	0	0	1	0	2	1	1	278	101	136
150700	-48.1324330748457	-1.1516925	23.946605	20139	20405	20669	21269	21531	21836	24814	26222	26855	26673	27199	27707	39	82	38	12	18	15	7	18	14	9	8	20
150710	-48.0258054980831	-0.746617759994861	14.205716	15455	15314	15184	14888	14759	14608	16179	16757	16862	16891	16990	17087	24	43	33	27	1	8	5	1	2	10	6	26
150715	-48.7203734107844	-5.549841	141.567835	20570	21208	21766	23033	23587	24230	21094	21889	22063	23140	23370	23602	194	15	223	128	105	89	149	124	73	66	114	251
150720	-47.7747845692257	-1.6758145	8.956195	28213	28779	29416	30863	31495	32231	27094	27897	27923	29827	30033	30215	2	0	0	2	8	4	11	4	4	73	20	8
150730	-51.9937825239643	-6.64248327834078	192.412806	35698	36668	37618	39774	40717	41813	59238	64223	67208	91293	95694	99905	3	5	14	13	7	89	442	200	160	332	436	231
150740	-47.7905146107051	-1.17018878467698	34.845062	14517	14798	15054	15636	15890	16186	11913	11986	11743	15196	15123	15184	19	21	16	101	136	80	20	44	17	50	5	12
150745	-48.5557124861926	-6.39895797	127.325684	27573	27531	27477	27356	27303	27242	24872	25291	25027	25584	25429	25277	10	26	15	4	182	40	474	344	112	3	161	181
150746	-47.9207241656462	-0.851002145269607	16.302402	4013	4001	3985	3950	3934	3916	4715	4949	5038	5265	5359	5451	0	2	6	1	0	1	10	16	3	5	1	17
150747	-47.1726742979205	-0.766442531515371	18.189947	17623	17742	17861	18133	18251	18389	18919	19691	19900	20644	20890	21125	4	11	0	1	14	13	35	16	2	47	15	47
150750	-48.7886334020461	-5.35900272441641	100.552859	12979	13659	14314	15801	16452	17207	11673	11963	11923	13149	13225	13293	5	4	22	7	14	2	23	41	26	166	87	31
150760	-47.4824089444892	-1.61713591449048	12.146203	42380	43140	43964	45832	46649	47599	42987	44532	44818	51527	52350	53108	49	39	13	46	17	14	39	75	21	11	31	42
150770	-49.5323121746161	-1.7188505	6.685908	17996	18240	18507	19114	19379	19688	20500	21499	21874	22890	23306	23696	0	0	0	0	0	19	1	3	1	1	5	12
150775	-49.7035807118843	-6.94285711257384	199.915545	3615	3499	3361	3048	2911	2752	5117	5444	5609	5047	5143	5236	64	21	2	4	0	36	23	15	29	3	7	0
150780	-51.9530564180171	-2.59485041832352	2.	14817	14173	13455	11826	11113	10285	14302	14566	14434	12998	12840	12641	0	0	1	0	0	0	2	1	2	5	1	2
150790	-48.5160126622773	-0.7259255	15.888703	20261	20479	20721	21270	21510	21789	21395	22244	22459	22995	23235	23461	23	7	143	15	9	30	176	20	32	148	171	275
150795	-48.9512816295758	-2.9370795	52.194732	40693	42796	44820	49412	51421	53755	64281	69581	72720	79299	82433	85468	2	8	28	15	36	4	64	258	21	203	204	94
150796	-47.9078083483744	-1.03482666361629	35.418681	8575	8889	9181	9842	10132	10468	9861	10372	10580	10254	10416	10565	0	0	0	0	0	3	3	11	7	14	4	9
150797	-56.4909047722432	-2.10811447373903	20.198662	15049	15390	15760	16601	16968	17395	15316	15885	16004	16952	17130	17305	244	17	14	0	29	0	0	9	0	0	22	4
150800	-48.146896586572	-2.41936685526733	15.20066	48117	48508	49081	50382	50951	51612	47081	48522	48607	56514	57228	57914	3	7	16	4	10	36	53	36	20	21	43	49
150803	-46.8994783371171	-1.06878405856835	32.912548	23482	23980	24555	25857	26427	27090	26129	27374	27825	27466	27817	28167	16	24	19	20	17	10	30	17	3	10	60	87
150805	-55.9961700349273	-4.69981914969727	126.408414	14950	15138	15647	16801	17305	17892	16097	16860	17134	16885	17092	17303	0	0	0	0	2	1	51	3	0	0	1	0
150808	-51.1395392466358	-6.74997200738229	298.984349	25906	24033	23440	22097	21509	20826	26513	27491	27691	33651	34333	34956	17	22	138	41	163	143	202	211	58	256	355	269
150810	-49.6671843672248	-3.76688908431164	32.472291	76026	77728	79551	83689	85499	87602	89264	94015	96010	97109	98919	100651	2413	77	13	81	186	0	214	314	30	70	479	190
150812	-47.5031447549992	-3.75719301	123.904014	20495	21740	22894	25511	26656	27987	31881	34485	36020	43345	45190	46979	0	36	25	41	75	0	83	12	10	91	466	120
150820	-48.1414985852069	-0.855532573667763	7.545379	41727	40756	41026	41637	41904	42214	43847	45680	46205	47902	48481	49054	50	56	5	17	41	13	24	5	34	37	13	20
150830	-46.1387652161496	-1.20327852667727	7.618306	51462	51806	52139	52893	53223	53607	53217	55144	55512	56681	57148	57566	5	19	16	30	58	3	20	27	10	65	37	19
150840	-49.9427005843752	-7.10151282714604	236.843462	34030	33622	32880	31198	30462	29606	38457	40067	40529	40573	40984	41382	33	26	7	10	35	87	154	309	184	103	171	64
160005	-52.0035384352918	0.897841040971924	139.974718	3466	3587	3724	3817	4169	4326	3772	3921	3982	4409	4463	4545	1	0	3	0	2	1	1	1	43	321	9	98
160010	-50.7932144702699	2.05392124468205	11.94772	7179	7219	7265	7296	7413	7465	7492	7745	7802	8005	8142	8213	0	0	0	0	0	1	0	0	0	0	0	0
160015	-51.9465942732743	0.776882860563944	73.579336	4304	4545	4794	4965	5606	5893	7332	7800	8182	10773	11291	11794	3	1	1	0	5	0	3	0	1	3	2	12
160020	-50.9447727342665	2.49655904456698	8.604143	6916	7057	7208	7312	7703	7878	8656	9060	9291	8964	9174	9343	2	2	0	0	1	0	0	1	0	279	51	131
160021	-50.8016260298776	0.97107805541715	7.891462	3478	3617	3774	3882	4285	4466	4320	4528	4652	4634	4805	4910	0	0	1	0	0	0	1	0	0	2	0	0
160023	-51.1874290460046	0.853977393142956	39.05903	3674	3817	3935	4017	4321	4458	5040	5301	5475	5772	5974	6141	0	1	0	0	0	0	1	1	0	19	37	24
160025	-50.7001794374183	0.600653288304609	16.	3088	3226	3381	3487	3884	4062	3439	3583	3650	4267	4370	4473	0	0	5	0	0	0	1	1	0	1	0	0
160027	-52.5390207369393	-0.8556645	8.685386	29599	30986	32133	32919	35872	37194	37491	39285	40357	39805	40819	41668	5	1	0	0	1	1	2	0	1	0	0	0
160030	-51.057405457036	0.03895101	14.506623	295898	306583	318761	326466	355408	368367	344153	359020	366484	397913	407023	415554	3129	654	3727	2215	1869	955	2594	490	1045	1532	1389	965
160040	-51.2860768561013	-0.124396328821101	7.219743	12410	12633	12933	13139	13913	14259	13862	14418	14655	17030	17419	17794	1	4	4	4	6	0	5	8	2	2	20	35
160050	-51.8305525552731	3.85113073255929	3.	13551	14008	14528	14885	16226	16826	19181	20226	20962	20426	21094	21661	0	0	5	1	3	1	651	575	488	668	546	128
160053	-51.4144488229915	0.712554701824323	70.030128	11748	12262	12828	13217	14675	15328	13962	14598	14951	16825	17252	17680	7	0	0	1	0	2	124	32	20	59	56	48
160055	-50.7842537212883	1.74250848707834	10.71486	2405	2468	2553	2611	2829	2926	3353	3533	3658	3783	3909	4021	1	0	0	0	0	0	0	0	1	0	0	0
160060	-51.1728464650687	-0.0383734790956603	17.139647	84602	87478	89369	91310	98600	101864	92098	95733	97220	101203	102860	104407	48	194	214	483	662	848	244	91	115	354	655	93
160070	-50.9127861523142	1.50984824031107	18.47916	7382	7632	7869	8032	8642	8916	12395	13160	13769	12435	12981	13385	0	0	3	0	1	0	1	0	1	0	0	5
160080	-52.4196147795718	-0.918977088542799	3.071937	9035	9393	9780	10045	11041	11487	10765	11253	11519	12445	12725	13013	0	0	0	0	0	0	2	0	0	0	0	0
170025	-49.1624375554797	-9.62179071199836	238.861866	2218	2247	2273	2311	2361	2392	2245	2310	2321	2387	2407	2422	2	0	0	0	0	6	20	162	18	1	7	37
170030	-47.470456587945	-6.5471708206181	173.193729	3230	3289	3355	3449	3573	3650	3995	4120	4216	5158	5317	5467	0	0	0	1	4	1	41	50	5	31	81	14
170035	-48.9412400221409	-11.3037430465089	335.700857	6227	6266	6308	6366	6443	6491	5701	5860	5822	5663	5632	5595	9	4	1	2	0	10	3	6	5	15	4	2
170040	-47.1741716842358	-11.5745234694478	420.740438	8575	8647	8727	8840	8989	9082	7488	7692	7605	7595	7518	7452	7	1	0	0	1	178	155	28	0	81	6	10
170070	-49.12681140673	-12.4788153208227	302.24726	8468	8443	8413	8371	8314	8280	7976	8200	8161	8380	8364	8354	32	20	0	0	0	47	4	2	0	8	2	2
170100	-48.0797646061948	-6.36281815410008	192.715457	10724	10980	11197	11501	11905	12156	9358	9615	9514	9873	9815	9768	16	0	0	6	14	2	83	276	13	2	9	0
170105	-47.8620778391735	-6.3877527497248	270.833554	2892	2892	2893	2894	2897	2898	3169	3264	3300	3169	3197	3219	3	0	3	0	2	0	7	20	0	1	0	31
170110	-47.9766700113511	-9.9558777145605	267.070795	3553	3570	3594	3629	3674	3703	4018	4140	4200	4213	4266	4319	1	9	2	1	22	0	5	46	36	24	17	8
170130	-48.5234301922917	-7.1643492714437	302.735223	6569	6873	7194	7645	8243	8614	5469	5618	5555	5882	5859	5838	58	2	9	37	5	6	28	27	2	6	23	22
170190	-49.5618126396073	-8.80180254411115	156.	5530	5611	5702	5830	6000	6105	5423	5579	5591	6317	6386	6454	3	1	1	0	1	2	19	20	17	4	1	14
170200	-49.8286124432782	-12.9255837118616	315.167807	9276	9234	9181	9108	9011	8951	8989	9244	9225	8786	8743	8702	23	102	7	14	81	32	105	43	168	405	340	260
170210	-48.2087052518558	-7.19132893965496	235.277019	115901	117972	120213	123353	127521	130105	115759	119128	119637	150520	153350	156123	317	171	223	477	421	512	735	1763	255	157	563	1818
170215	-48.6437495469431	-6.58224942002919	139.451152	4455	4619	4817	5095	5463	5691	5000	5154	5248	5030	5094	5157	2	0	10	17	1	13	88	68	3	0	64	15
170220	-48.1235073430294	-5.65058647299995	116.261365	26660	27128	27646	28373	29338	29936	25973	26722	26771	31324	31737	32133	79	60	18	88	18	21	62	60	5	4	60	145
170230	-49.0756373852721	-7.65256973541903	209.446061	6970	6916	6865	6794	6699	6641	6839	7034	7029	6742	6720	6700	12	0	1	7	21	5	7	12	34	93	4	16
170240	-46.9461070585534	-12.9344198592593	722.402051	10777	10977	10974	10970	10964	10960	10626	10928	10913	10643	10619	10594	2	2	2	21	1	0	2	8	33	168	7	3
170255	-47.8809567910047	-5.46541429589652	147.772414	13212	13522	13781	14143	14625	14923	14800	15248	15469	15965	16179	16401	27	6	12	36	31	13	101	168	89	18	48	31
170270	-46.4070829808607	-12.7084898610615	481.000844	3050	3023	2987	2936	2869	2827	3385	3486	3523	3446	3472	3499	0	1	0	0	0	0	2	1	2	29	0	0
170290	-47.7741560325221	-5.62430906592745	217.832215	8680	8584	8471	8314	8104	7974	8917	9175	9203	9275	9309	9343	0	3	64	7	1	1	8	44	9	6	27	3
170300	-47.7588161270324	-7.20186453206148	161.381782	10475	10593	10716	10888	11116	11257	10372	10672	10698	10446	10431	10439	5	3	16	1	20	38	41	22	1	0	4	10
170305	-48.5783806048644	-7.76485914125333	290.992965	2617	2617	2622	2628	2636	2641	2711	2791	2807	3124	3161	3200	0	0	1	12	1	2	12	5	14	0	1	9
170307	-47.6871349692244	-7.69176659865687	163.374048	3607	3635	3661	3697	3746	3776	3581	3684	3691	4123	4165	4206	2	0	0	0	1	25	24	75	8	0	7	3
170310	-48.7314605907218	-9.83165336453343	346.969179	4984	4916	4839	4731	4588	4500	5155	5304	5322	5346	5369	5390	2	1	3	2	1	4	11	28	13	6	0	136
170320	-48.8990543467276	-7.86851248331281	163.731013	4574	4601	4624	4656	4699	4725	4518	4648	4653	4467	4449	4442	1	11	0	0	0	0	17	7	23	30	3	10
170330	-48.1663804935405	-8.96334801285521	188.018168	2303	2289	2273	2251	2222	2204	2710	2793	2839	3768	3879	3987	0	1	0	9	2	0	3	7	3	3	0	25
170360	-48.485374419124	-8.38488935107799	217.736921	1946	1968	1989	2019	2058	2082	2119	2183	2208	2066	2075	2086	0	0	0	0	0	0	4	3	2	52	12	25
170370	-48.5586602281507	-11.0108050561865	222.777925	4753	4655	4551	4407	4215	4096	5295	5452	5506	5188	5209	5232	25	0	0	0	1	0	1	4	1	6	1	3
170380	-48.223250128075	-5.31353885638917	155.460741	7874	7889	7911	7942	7983	8008	8164	8404	8454	9770	9916	10059	0	1	0	2	21	4	45	14	2	2	21	28
170382	-47.914197778559	-6.11324164650466	200.41262	2084	2139	2192	2268	2368	2430	2171	2235	2255	2148	2158	2167	0	0	0	0	0	0	1	60	6	1	89	14
170384	-46.8019743467067	-7.97168139413731	297.387732	5906	6113	6334	6643	7053	7307	7615	7858	8079	8139	8331	8517	1	0	0	0	24	9	280	62	50	54	50	5
170386	-49.1710407289889	-11.8889974638744	291.100357	3022	3042	3066	3100	3145	3173	3562	3672	3738	3754	3815	3872	33	1	1	34	1	9	10	1	1	1	1	7
170388	-48.3959599306274	-7.03147877786106	300.44747	2044	2054	2075	2105	2145	2170	2313	2383	2420	2305	2340	2363	0	0	0	0	0	3	1	5	1	1	3	23
170389	-48.0306334265692	-5.32266135485805	116.001105	3424	3575	3740	3973	4281	4472	3314	3411	3428	3690	3724	3759	0	0	0	0	0	2	18	38	12	1	6	2
170390	-49.9486922677787	-9.26740621890348	175.792959	3771	3846	3933	4054	4214	4314	4667	4813	4927	4601	4673	4744	2	0	0	0	0	3	3	9	4	1	1	5
170410	-47.3383985145873	-8.9584636390938	311.053772	2192	2211	2233	2264	2306	2332	2386	2457	2485	2565	2597	2627	2	0	0	0	0	0	0	23	10	18	20	3
170460	-49.1831078580314	-10.1419885833334	273.822331	1256	1245	1234	1218	1197	1184	1239	1274	1273	1335	1340	1345	2	2	0	1	1	7	11	1	13	4	0	5
170510	-47.7539048918565	-11.6242678313621	354.776647	3320	3400	3458	3540	3649	3716	3680	3791	3840	3280	3277	3278	1	0	0	0	2	5	20	10	3	0	4	11
170550	-48.4815945437489	-8.05462467549995	233.502707	25834	26202	26620	27207	27984	28467	29298	30190	30666	30879	31263	31675	2	0	133	18	26	145	131	92	143	265	240	275
170555	-46.5520723402661	-12.8186076720311	428.169059	4470	4451	4417	4370	4307	4268	4878	5023	5070	4669	4680	4691	8	0	0	0	12	13	2	16	1	21	4	1
170560	-47.292868810807	-12.2172777669654	408.838513	4407	4433	4459	4495	4544	4574	4402	4529	4541	4182	4167	4153	3	0	0	0	0	0	25	3	2	0	9	0
170600	-49.176571570853	-8.35511836963524	194.727349	4237	4209	4150	4069	3960	3892	4887	5035	5102	5009	5061	5111	0	2	0	0	24	3	1	47	5	1	2	9
170610	-49.1863002912612	-10.5907246371177	274.339322	7244	7188	7128	7043	6931	6862	6520	6698	6628	7218	7228	7222	197	22	4	0	4	49	43	19	0	32	4	25
170625	-48.9155138256477	-11.1042742936043	239.512231	1414	1437	1462	1497	1543	1571	1264	1299	1289	1566	1578	1592	0	16	0	0	0	3	28	18	1	1	28	3
170650	-47.7521611102799	-6.71235100148176	287.169246	4390	4480	4576	4710	4889	5000	5130	5288	5388	5273	5350	5425	4	2	0	2	10	2	3	9	2	0	17	2
170700	-46.8204090669435	-11.625231878065	689.26917	15713	15952	16196	16537	16989	17270	18584	19158	19524	19110	19395	19669	54	0	75	7	1	15	144	19	2	113	35	32
170710	-49.2054131873503	-9.79530114022946	262.828215	5843	5879	5927	5994	6082	6137	6359	6549	6623	6363	6408	6452	46	1	0	4	33	25	15	28	3	31	15	247
170720	-49.0673386442723	-9.26129670979711	256.687621	7182	7126	7060	6966	6843	6766	7060	7261	7254	7161	7153	7145	34	2	0	0	0	24	16	30	11	14	7	22
170730	-49.2658759161628	-11.3412854167798	232.096256	4586	4605	4623	4649	4683	4705	4489	4617	4618	4589	4594	4597	21	44	1	2	3	20	165	50	17	43	52	46
170740	-48.5441476004124	-5.36660805940451	99.868761	7942	8180	8438	8800	9280	9578	8134	8375	8445	9476	9618	9756	24	111	51	108	106	7	21	29	4	0	2	4
170755	-48.8989826586808	-10.7525087280848	329.776316	3841	3836	3831	3824	3814	3807	3984	4101	4123	3805	3802	3799	46	0	5	0	0	0	13	39	2	13	5	4
170765	-49.1738467307434	-12.1367799832225	294.467697	5490	5449	5397	5323	5226	5165	4820	4950	4883	5340	5323	5307	65	45	3	1	14	90	41	45	0	37	5	39
170770	-47.484964141532	-7.3376119059308	157.963023	8316	8371	8441	8541	8672	8754	7787	8007	7978	8502	8527	8549	31	3	1	1	11	3	11	13	0	9	48	15
170820	-49.5268603629125	-11.8051419686495	268.534548	19075	19239	19436	19710	20075	20301	18225	18743	18719	18428	18397	18369	3	9	1	1	0	11	354	26	1	23	80	103
170825	-48.5174264210488	-9.05896530114982	225.868742	2349	2425	2511	2630	2788	2887	2101	2160	2149	2423	2433	2446	39	4	0	0	7	1	6	6	4	0	10	11
170830	-48.9368901923611	-8.77052080482939	262.436486	4801	4773	4743	4700	4644	4608	5221	5376	5426	4960	4965	4974	0	3	0	2	8	0	7	11	28	23	17	20
170900	-47.3154354891583	-7.7091723901957	188.053175	10971	10962	10928	10880	10817	10777	11639	11982	12068	12064	12143	12220	6	4	6	4	2	1	19	122	8	2	17	20
170930	-48.5086406064702	-8.83616565750443	257.325051	20196	20347	20500	20715	20999	21175	21669	22314	22530	23212	23444	23681	11	4	81	23	81	9	42	92	97	14	74	65
170950	-49.0714774689303	-11.72977232286	300.351357	66298	67254	68284	69727	71643	72831	71413	73548	74357	76765	77655	78525	673	201	42	74	32	691	849	193	30	333	380	614
170980	-48.4519262288947	-11.2462886215917	226.594554	1169	1171	1173	1177	1181	1184	1698	1754	1813	1639	1675	1711	2	0	0	0	1	0	2	2	1	5	25	4
171050	-47.768112402678	-8.39098055231856	196.480857	6748	6745	6712	6667	6606	6569	6386	6565	6534	7104	7126	7148	166	31	19	30	16	4	5	4	19	12	54	1
171070	-47.4799359489833	-5.77538508840222	156.704499	6435	6477	6519	6579	6657	6706	6074	6246	6226	6029	6002	5976	6	3	27	1	1	5	40	22	47	16	21	9
171090	-48.1111996094691	-8.38432959344297	179.519091	3328	3373	3417	3479	3561	3613	3421	3521	3543	3534	3552	3571	0	1	1	0	2	4	0	38	9	7	11	1
171110	-48.6932637032248	-8.56882861156054	339.248352	2392	2284	2174	2019	1814	1687	2989	3080	3135	2439	2439	2434	0	5	63	11	13	6	2	8	2	4	5	14
171150	-48.5946082927248	-12.6529263692706	350.583423	3144	3171	3195	3227	3271	3298	3789	3906	3983	3507	3537	3566	3	20	0	0	0	7	1	0	4	120	5	118
171180	-49.0986431854272	-8.11742396760678	200.295256	2383	2428	2473	2535	2617	2668	2141	2200	2185	2231	2223	2216	1	0	0	23	0	0	1	2	5	26	1	5
171190	-49.620085339146	-10.7886955575897	188.205395	6645	7003	7391	7934	8655	9102	8220	8481	8711	10215	10520	10821	2	3	0	1	0	1	6	6	1	1	3	7
171195	-47.5614466302738	-10.2968866969998	315.985955	2591	2643	2695	2769	2866	2927	3179	3278	3352	3525	3601	3676	2	0	0	0	0	0	2	0	3	7	1	4
171200	-48.3585039506901	-9.74468243573559	195.580364	2537	2677	2831	3047	3335	3513	2159	2219	2204	2773	2806	2838	5	0	0	0	2	7	93	51	8	22	7	42
171215	-46.5066757157435	-12.7916587876518	403.02284	1217	1213	1215	1217	1220	1222	1590	1640	1683	1605	1635	1665	1	0	0	2	0	3	3	0	42	128	7	2
171240	-46.6751654558461	-9.59457028780967	415.984801	3739	3707	3670	3618	3550	3507	3634	3737	3729	3731	3720	3716	0	2	0	0	0	0	11	4	3	20	0	12
171245	-47.856828041414	-6.19398966023577	201.753297	2100	2154	2216	2302	2417	2488	2784	2874	2959	2622	2668	2713	0	1	0	0	0	3	3	25	0	0	9	4
171250	-49.6510339944378	-9.79888035935058	198.482168	3455	3542	3640	3776	3958	4070	4473	4616	4743	4352	4430	4507	1	1	6	0	9	0	77	79	5	0	11	32
171270	-46.412465743092	-10.5444288460778	520.974283	1692	1733	1774	1831	1906	1953	1737	1788	1802	2219	2267	2311	2	0	0	1	0	0	1	5	0	25	0	1
171280	-47.5048799601751	-5.95256642121045	151.011032	2953	3045	3133	3257	3422	3524	3185	3281	3322	3158	3177	3200	0	12	22	8	5	2	16	19	1	15	11	3
171320	-48.3879913115193	-9.56834607764652	190.429632	25083	25524	26026	26729	27661	28239	19683	20194	19740	20692	20395	20117	4	0	5	16	20	129	62	198	41	42	29	252
171330	-48.5926319369139	-9.51740473109312	225.601835	11908	11990	12077	12200	12362	12463	11858	12200	12231	12626	12686	12747	24	2	17	5	0	9	24	62	90	94	130	117
171360	-48.1104200299112	-10.7635421946238	305.379892	4984	4909	4777	4593	4348	4196	6387	6586	6723	6717	6833	6946	0	8	26	0	1	3	11	40	61	33	5	10
171370	-48.9908906033935	-10.005591431794	295.556787	1884	1892	1902	1917	1936	1948	1858	1911	1914	2085	2102	2118	3	3	0	0	0	7	13	16	4	19	0	11
171380	-47.5586835262825	-6.61186233456171	176.07136	4844	4994	5167	5409	5731	5930	4542	4672	4673	5746	5826	5909	0	1	0	1	3	0	4	0	1	0	1	15
171395	-48.6067452770067	-7.13851928516033	182.756984	2675	2665	2658	2648	2636	2628	2850	2935	2958	3152	3188	3224	0	8	20	5	0	4	8	5	2	6	0	14
171420	-47.7272575338232	-11.7053573825042	335.696204	9027	9122	9241	9407	9627	9764	9090	9355	9396	9000	9010	9021	5	2	0	0	0	109	120	100	2	65	5	14
171430	-47.6669771825263	-6.37255796928561	210.04848	5272	5360	5458	5594	5776	5888	4528	4652	4596	4386	4327	4271	7	0	0	1	2	0	8	12	0	0	0	0
171488	-48.4248067900164	-7.6333149106925	252.491259	9600	9746	9914	10148	10460	10653	10518	10835	10974	10686	10786	10883	0	1	10	4	0	7	17	73	1	23	4	35
171500	-48.9061807245023	-10.5668711393323	262.599744	3204	3214	3225	3240	3260	3273	3772	3888	3956	3770	3815	3858	2	5	8	2	0	15	4	27	14	1	0	16
171510	-47.6681483922167	-9.96848646570169	226.037328	3136	3183	3241	3323	3431	3498	3754	3870	3950	3762	3816	3869	0	0	0	0	0	1	2	5	2	135	13	69
171515	-46.5772973536675	-12.9099386744081	514.289552	2319	2359	2399	2455	2528	2574	1801	1848	1802	2286	2287	2288	33	0	0	0	1	19	2	0	1	19	1	0
171525	-46.6307872958899	-11.815875050149	640.884544	2228	2284	2345	2432	2546	2617	2419	2492	2525	2457	2480	2504	2	0	0	0	1	0	12	3	15	0	0	1
171550	-48.9074015689032	-10.7083627090618	304.023053	970	981	992	1006	1026	1039	1081	1114	1129	1035	1043	1049	2	1	0	0	0	3	0	3	2	2	0	0
171570	-47.9342497089842	-7.85756137614505	167.748162	3619	3626	3633	3643	3656	3665	4689	4837	4959	4954	5057	5157	1	0	0	0	0	0	2	2	1	0	0	11
171575	-48.4134139552316	-13.0398884336692	454.71199	6789	6595	6376	6068	5660	5407	8120	8366	8492	7342	7360	7380	12	1	0	0	0	0	62	234	5	180	14	17
171610	-48.8866300840169	-10.1712207549999	398.578296	37141	37892	38710	39856	41376	42319	40290	41500	42015	44432	45053	45669	766	137	36	41	149	910	380	630	76	579	280	375
171620	-47.8840837284426	-12.6204814887183	270.015519	10337	10300	10247	10171	10071	10009	10491	10794	10824	10335	10332	10327	1	0	0	0	0	1	95	9	9	5	119	6
171630	-49.3633064810091	-7.53999835569997	161.936181	4388	4436	4483	4548	4635	4689	4767	4909	4964	4588	4607	4627	0	0	0	0	2	1	1	1	6	2	1	13
171650	-48.1775561127387	-8.96444959242294	181.957873	9026	9025	9023	9021	9019	9017	10294	10605	10758	11542	11732	11919	7	34	2	33	33	3	19	35	12	21	6	88
171660	-48.537810626336	-12.029773830853	246.033236	8749	8739	8727	8711	8690	8677	8750	9002	9018	10389	10508	10629	14	0	1	0	0	114	106	11	1	18	8	39
171665	-48.9351798669158	-8.59334065444845	292.582377	4754	4865	4992	5170	5407	5553	4799	4940	4971	5052	5090	5124	0	0	1	0	0	96	28	37	24	2	2	3
171670	-48.7570665856948	-8.72937180681859	386.434647	9409	9482	9543	9628	9740	9810	8759	9005	8961	8607	8554	8500	35	2	6	5	51	0	58	54	7	3	6	20
171700	-47.5756877172877	-11.1382025846808	437.147877	4689	4629	4604	4568	4520	4490	4397	4521	4500	4506	4492	4479	8	1	0	0	0	0	2	69	1	14	9	4
171720	-48.2937073910932	-6.76977703340735	194.960543	2493	3089	3207	3371	3588	3724	3014	3103	3127	2920	2926	2933	5	0	3	0	0	1	4	5	0	1	4	26
171750	-49.1666580115747	-10.4409311179305	268.45852	5301	5132	4942	4677	4325	4106	6403	6598	6701	6696	6783	6869	4	0	0	1	1	72	3	89	4	237	18	30
171780	-46.4695867923952	-12.0878129084344	518.670469	4498	4481	4438	4377	4296	4247	4529	4660	4664	4548	4542	4540	0	0	0	0	0	5	12	9	5	85	1	0
171790	-47.5411803583019	-10.7406728486815	315.882195	6155	6155	6146	6135	6120	6111	6569	6763	6818	7180	7257	7333	1	0	0	0	1	0	22	11	1	96	10	44
171800	-47.0474256004295	-11.6072590990885	382.414125	2425	2454	2482	2522	2575	2607	2830	2917	2968	2795	2827	2857	0	0	2	0	0	2	4	4	2	31	3	1
171820	-48.4121534584309	-10.708569917	234.029467	45320	45603	45887	46285	46814	47141	45289	46598	46722	49143	49465	49774	79	19	10	2	11	244	381	177	276	831	114	121
171830	-47.8147317333423	-5.39671287737827	128.757235	7059	7278	7509	7832	8261	8528	7060	7267	7310	7661	7726	7792	22	1	1	4	6	1	16	31	7	5	12	11
171840	-48.504330670109	-8.52996082761918	275.440644	3781	3799	3818	3844	3878	3899	3680	3785	3784	3685	3675	3670	4	0	4	0	0	0	4	19	8	0	29	4
171845	-48.8942204487831	-10.4243071562468	296.17995	2103	2183	2272	2398	2565	2669	2165	2230	2252	2366	2398	2427	8	0	0	0	6	30	3	22	6	21	6	15
171850	-47.2380411950208	-8.73536045388012	334.137764	3254	3354	3454	3594	3781	3896	3665	3777	3839	3768	3816	3864	0	13	17	0	0	0	45	2	2	6	0	2
171855	-48.141045502038	-6.44221138769741	158.575599	3687	3693	3703	3718	3737	3749	3691	3798	3808	4183	4231	4270	0	2	3	1	17	3	61	80	1	1	17	19
171865	-46.8803997045722	-11.404940023899	518.965692	1246	1286	1332	1395	1479	1531	1454	1499	1530	1714	1754	1794	0	0	0	0	0	0	0	2	1	0	0	4
171870	-48.5330479716014	-9.3437422386879	208.162542	2363	2430	2504	2608	2747	2833	2092	2150	2136	2570	2593	2616	2	1	0	0	1	12	50	15	5	0	15	36
171875	-47.8999416391395	-9.34778933411611	202.931217	5978	5899	5810	5686	5522	5420	6167	6345	6366	6259	6267	6279	73	0	1	1	2	0	1	8	2	2	0	4
171880	-47.8757924571994	-5.3492956164967	125.433696	2738	2701	2654	2589	2502	2448	3672	3788	3886	3868	3946	4025	2	0	0	7	2	25	44	45	27	10	23	4
171884	-49.9333881543012	-12.5416001674833	249.798948	3399	3437	3486	3554	3645	3702	3443	3543	3562	3326	3326	3326	0	0	0	1	18	0	1	14	7	84	0	6
171886	-48.6939418034376	-7.1499363850312	180.042188	5752	5923	6117	6387	6747	6970	5610	5773	5795	6599	6683	6764	1	0	1	1	1	1	5	8	0	0	16	12
171888	-47.7452704192246	-8.77497644926651	319.297085	2262	2294	2325	2369	2427	2463	2673	2755	2807	2894	2945	2995	13	2	1	3	20	0	18	7	41	25	1	42
171889	-48.909294007359	-10.8664553694029	290.732558	1869	1877	1888	1904	1926	1939	2260	2330	2377	2128	2149	2170	0	0	0	0	0	0	7	19	1	1	1	12
171890	-48.1199542217524	-11.4514039985494	291.372477	4222	4420	4468	4536	4625	4681	4417	4545	4565	4568	4587	4607	0	0	0	1	0	196	29	233	2	192	29	11
171900	-47.8062883215081	-10.2823615278187	274.646666	2153	2202	2243	2301	2377	2424	2297	2366	2390	2523	2554	2585	12	14	9	0	1	0	6	4	2	25	40	11
172000	-47.6842853630081	-6.43699761844425	256.868543	2518	2567	2619	2691	2788	2847	2291	2356	2343	2471	2475	2477	14	27	2	0	0	4	4	24	1	4	7	2
172010	-47.9193922870534	-6.04499925719239	218.373974	3591	3496	3384	3227	3018	2889	4447	4583	4666	4615	4675	4740	17	4	6	0	37	2	21	42	0	4	16	13
172015	-46.6549808310123	-10.1732858539628	416.110986	1309	1362	1405	1465	1545	1595	1409	1451	1468	1445	1450	1463	0	0	0	0	0	3	5	1	1	1	0	4
172020	-47.5730023393731	-5.55381952879429	157.657575	8667	8807	8956	9164	9441	9613	10221	10536	10737	10490	10634	10783	2	0	2	1	11	35	56	66	25	9	4	9
172025	-48.2320849916811	-12.7474334144954	272.83681	2753	2769	2783	2802	2828	2843	3012	3102	3136	2910	2923	2936	1	2	0	0	1	9	146	130	2	77	3	17
172030	-48.2038341490288	-5.25896145373507	116.	3816	3915	4030	4190	4403	4534	4244	4373	4441	4283	4330	4376	0	6	0	2	31	1	152	18	9	12	4	26
172049	-48.2329484333802	-11.9730674594797	310.395463	5230	5349	5487	5679	5934	6092	4885	5024	5017	4384	4331	4282	1	25	0	0	0	34	2	0	3	2	0	2
172065	-48.1798241355321	-11.1498613085628	265.702943	4572	4482	4370	4212	4003	3873	5098	5250	5299	5071	5094	5120	37	0	0	1	0	0	118	7	8	59	145	30
172080	-47.6374226504604	-5.60472685665309	192.47696	9799	9982	10212	10534	10960	11225	9302	9568	9568	9148	9122	9097	0	4	3	17	3	21	29	54	15	19	63	45
172085	-48.9111262826871	-11.98622151086	288.527931	1428	1408	1376	1331	1272	1236	1667	1718	1741	1739	1762	1783	3	2	0	0	0	1	46	20	2	2	2	3
172090	-46.4387317008831	-12.3961417386813	618.75828	13414	13541	13714	13956	14278	14477	14110	14528	14655	15053	15195	15336	0	1	0	0	0	90	249	0	192	336	23	19
172093	-46.9845717959323	-12.1928372090542	406.578814	1657	1615	1569	1506	1421	1369	1916	1974	1999	1945	1963	1981	0	0	0	1	0	0	1	4	1	37	1	1
172097	-49.0911184339334	-12.7875384068603	297.	2385	2449	2515	2609	2732	2809	2555	2632	2663	2562	2582	2601	1	0	0	0	0	0	36	1	1	8	0	5
172100	-48.3510437082462	-10.1632533267928	234.047277	150884	161137	172176	187639	208165	220889	178386	184010	188645	228297	235315	242070	1439	610	682	17	1487	1509	5301	2599	1469	2764	5019	4930
172110	-48.3758796714267	-9.55814773400572	191.678459	5807	5828	5846	5872	5906	5927	6663	6866	6971	6598	6809	6880	2	1	1	3	7	2	46	120	11	28	37	147
172120	-47.4274129286927	-6.32563437602796	171.761803	23433	23978	24535	25316	26352	26994	21334	21932	21826	22608	22607	22596	19	108	75	216	267	19	564	208	180	99	304	308
172125	-48.2066848030641	-8.98056954941714	211.897079	1202	1217	1234	1259	1291	1311	1405	1448	1474	1574	1604	1634	0	0	0	0	0	1	1	1	5	0	1	15
172130	-48.1229957408688	-8.39552999695801	177.478798	1377	1395	1409	1429	1455	1471	2007	2072	2143	2097	2153	2208	0	0	0	0	0	3	1	3	3	0	2	7
172208	-47.9562677260283	-6.8501255166885	266.586487	10370	10486	10585	10724	10908	11022	9317	9574	9493	10978	11035	11088	1	69	1	4	13	19	10	90	17	3	0	1
172210	-48.531601072817	-6.41188502017984	150.222935	12344	11984	12134	12345	12626	12799	10856	11160	11099	11484	11470	11458	9	5	27	22	25	5	44	94	11	0	7	18
210005	-47.5066645931119	-4.95137700016248	229.048825	91250	93455	95838	100841	103609	106357	97034	100017	101130	104013	105254	106422	59	98	65	21	33	23	56	77	34	18	57	9
210010	-43.3208690039685	-4.13501547687008	67.197529	4696	4701	4711	4731	4743	4754	5651	5834	5948	5957	5999	6090	33	17	20	6	8	14	15	33	36	6	16	2
210015	-42.1155512017213	-2.84027827913681	10.436902	9718	9738	9754	9788	9807	9826	11829	12213	12460	11590	11725	11865	2	3	1	0	27	14	6	11	1	0	14	17
210020	-44.4170125372846	-2.40327652507917	29.719542	21425	21650	21816	22165	22359	22550	21349	21969	22020	21852	21894	21605	0	0	0	1	11	8	12	0	0	0	8	0
210030	-43.4687348529398	-4.63077949515206	80.487172	18639	18681	18614	18471	18393	18315	21645	22328	22667	23952	24345	24726	50	56	80	24	3	59	1	2	26	5	51	14
210040	-45.4646758311604	-4.16226926685315	55.192125	10975	6165	6269	6488	6609	6730	7365	7607	7771	10211	11224	11381	0	3	0	6	0	0	0	54	1	0	0	0
210043	-44.4482474945232	-4.207227	56.966469	20729	21289	21812	22910	23518	24121	22002	22676	22914	24596	24968	25326	3	1	92	1	0	2	5	0	3	0	2	1
210047	-45.8420796161705	-3.66517037445328	17.599259	31123	31748	32477	34007	34855	35695	31992	32955	33211	31028	31125	31190	0	36	11	64	9	98	72	6	12	12	49	8
210050	-45.9273440133384	-9.10836593219112	275.69814	10157	10140	10124	10091	10073	10054	10304	10606	10640	10765	10811	10856	22	11	25	5	5	4	8	18	2	38	5	81
210055	-46.0091799003875	-1.68092149512179	59.436922	5627	5771	5929	6261	6445	6627	6168	6361	6451	6431	6508	6583	2	1	4	0	5	0	4	1	1	1	3	2
210060	-46.7506375454972	-5.55766200018214	250.762969	32126	33015	33815	35494	36423	37345	35727	36850	37388	37894	38451	38953	1	1	52	6	34	19	32	42	2	17	42	3
210070	-44.6206700277629	-3.25755484212724	6.905997	23312	21555	21861	22504	22860	23214	23941	24695	25063	25294	25628	25955	0	2	2	0	6	2	2	4	2	1	1	0
210080	-43.1057925096893	-3.66703466234686	94.503552	10260	10287	10290	10296	10299	10303	12580	12990	13257	13923	14220	14492	85	55	27	3	50	34	26	0	1	0	27	13
210083	-45.0766520734486	-1.53059157775486	10.578819	11429	11662	11923	12471	12775	13076	13216	13641	13890	14959	15255	15542	4	1	0	0	16	0	11	6	2	5	92	28
210087	-45.6687944761006	-2.94912562327705	19.123992	9050	8992	8932	8804	8734	8664	9918	10221	10325	13957	14226	11703	8	2	0	0	21	7	0	0	1	0	0	9
210090	-41.8991394498654	-2.88925584643306	0.104242	34982	34993	35034	35118	35165	35212	37655	38800	39166	42600	43088	43653	266	149	95	14	144	81	166	19	0	0	4	71
210095	-46.0136362778351	-4.886081505	128.643699	29240	28985	28586	27750	27287	26827	27229	27967	27750	31568	31834	31729	1	2	10	1	2	15	0	24	4	7	22	19
210100	-44.7788346547106	-3.45917097011381	7.799486	26547	26690	26840	27156	27331	27504	27753	28585	28787	28477	28651	28809	1	4	0	0	0	1	1	1	0	0	3	1
210110	-44.0545858090773	-2.83779683713212	17.672108	10200	10307	10384	10544	10633	10721	14249	14743	15203	11425	11504	11599	34	13	3	4	8	10	23	4	1	2	0	0
210120	-44.7815559640891	-4.23152462978051	25.184611	92567	93263	93932	95335	96112	96883	95124	97946	98489	99960	100614	101195	45	695	268	45	24	8	106	11	5	6	120	88
210125	-44.3154229865671	-2.98582477877569	37.501395	10643	10766	10882	11126	11261	11395	14611	15115	15574	14965	15263	15591	18	48	18	2	12	20	57	4	0	4	4	10
210130	-45.1373489396265	-1.72404631847323	23.844171	15774	15899	16070	16429	16627	16824	16026	16500	16585	16626	16686	17437	2	1	0	0	1	3	20	8	0	4	7	1
210135	-44.7357420061579	-2.71087197652061	4.958069	4711	4792	4848	4966	5031	5096	5425	5597	5687	5304	5341	5387	0	0	0	0	0	0	0	0	0	1	0	0
210140	-46.0389926733405	-7.53116999024552	255.910533	62427	64059	65867	69662	71763	73848	78845	81497	83617	83537	85321	87057	28	21	94	26	22	37	205	53	41	88	75	47
210150	-43.0264526994269	-6.75895520558046	110.360829	15529	15738	15919	16298	16507	16716	16565	17069	17231	17816	18032	17862	58	12	38	2	10	47	4	3	34	206	30	37
210160	-45.239011016111	-5.5083395	152.522676	77979	78468	77844	78154	78326	78497	78718	81027	81329	82692	83582	84180	20	309	173	19	102	95	36	217	63	10	102	135
210170	-42.8278025132041	-2.75008594875811	5.037739	40623	41415	42226	43927	44869	45804	47850	49398	50354	54991	56123	58083	2	41	40	4	75	4	7	1	4	9	13	5
210173	-43.510061642741	-3.15677222752965	64.562445	5526	5297	5318	5361	5385	5409	5717	5892	5953	6527	6622	6986	6	2	1	0	0	1	2	1	0	0	1	1
210177	-45.2482458781849	-3.73773324990828	37.251231	10280	9322	9601	10185	10508	10829	8603	8850	8855	11946	12194	12335	0	0	0	0	0	0	2	0	1	0	0	2
210180	-44.5598567990095	-7.2187997953852	218.997828	5310	5374	5414	5498	5544	5590	5387	5545	5567	5473	5483	5497	13	5	7	0	0	0	0	0	0	0	0	0
210190	-44.7857301568673	-2.4620629950811	3.187989	19538	19347	19183	18840	18649	18461	20735	21356	21508	20339	20393	20773	0	1	1	0	20	32	23	11	1	41	78	26
210193	-44.7643231034878	-4.63028749079229	52.21505	5365	5469	5576	5800	5924	6047	5972	6160	6249	5996	6054	6111	9	0	1	0	4	0	3	2	3	1	3	2
210197	-46.2987100525274	-1.79329613579879	18.405188	5342	5470	5629	5963	6147	6331	7385	7643	7895	7949	8166	8375	5	2	1	0	5	13	36	8	12	16	0	3
210200	-45.6018893890511	-3.54416097785572	39.171601	34961	35577	36089	37164	37759	38349	37659	38813	39224	39093	39400	39740	2	33	2	13	5	17	18	22	6	76	27	102
210203	-46.8532412231489	-4.48996835310692	207.141816	17049	17409	17809	18651	19116	19578	23827	24661	25473	28456	29373	30259	118	0	0	6	7	47	30	24	9	0	17	5
210207	-45.0311078563238	-4.37550960146424	40.984949	11848	12069	12317	12838	13127	13413	12825	13222	13384	14823	15070	15314	2	30	18	1	0	1	7	0	0	0	1	1
210210	-42.7508478268196	-3.679178	53.017318	27935	28242	28580	29290	29683	30073	31049	32018	32453	33314	33808	34242	168	229	16	65	76	4	98	1	3	2	112	65
210215	-45.5820952717813	-4.33062989749501	85.288699	5566	9199	8990	8550	8307	8065	5803	5896	5505	10540	5264	4962	0	0	0	0	5	1	8	0	2	0	0	0
210220	-42.9251061777803	-3.9455715	54.824899	24262	24393	24517	24778	24922	25065	25274	26029	26202	27042	27235	27449	129	5	21	0	2	5	57	4	4	1	10	0
210230	-43.8356215415106	-5.83528813214674	219.204782	21495	21510	21540	21602	21636	21671	22279	22941	23074	22886	23011	23119	49	62	9	3	12	3	22	23	96	7	16	12
210232	-46.451495319051	-4.32594772630155	172.752391	53348	55405	57422	61657	64000	66326	61480	63466	64685	65226	66325	67378	0	1	0	2	6	5	23	2	6	0	18	1
210235	-47.0172250932177	-5.58891514171156	230.460594	14100	14341	14581	15087	15366	15644	12596	15027	15051	14770	14858	14930	0	0	0	0	0	0	11	3	1	0	3	2
210237	-44.0596850157832	-2.93192103905761	8.59891	7583	7704	7854	8167	8340	8512	8831	9116	9286	8442	8528	8607	2	7	10	6	10	18	107	22	5	3	16	1
210240	-44.6733771645862	-2.88288220315752	4.650649	9827	9975	10140	10484	10675	10864	9982	10279	10337	10632	10668	10740	0	1	3	0	0	1	8	1	0	1	0	0
210250	-45.0079653349663	-3.32386883091692	5.474949	13066	12855	12600	12064	11768	11474	12842	13203	13170	18348	18472	18603	0	1	0	2	2	3	2	5	1	0	11	0
210255	-47.3676328633342	-6.16471664583519	165.593462	11799	12016	12246	12728	12995	13260	12246	12615	12716	13369	13511	13649	0	0	1	0	1	10	6	14	4	16	8	3
210260	-45.7372683655917	-1.453889108528	14.240883	16826	17730	18271	19405	20033	20656	18820	19409	19684	18505	18678	19222	0	0	1	1	2	0	0	2	0	1	1	10
210270	-44.381816135839	-3.62836431187274	23.075743	17530	17665	17696	17762	17798	17834	18827	19396	19564	20457	20667	20879	0	29	8	0	2	0	224	30	0	0	1	4
210275	-44.3304362519955	-4.7212453887722	127.033842	10544	10605	10634	10694	10727	10760	10385	10683	10688	10698	10710	10722	2	5	4	0	31	0	20	1	15	0	0	16
210280	-47.4700918028279	-7.33078300523913	179.763253	23877	23849	23783	23645	23569	23493	24442	25159	25257	23979	23957	23955	124	52	6	7	3	27	84	83	20	11	27	21
210290	-46.023150834605	-1.200602	8.885977	18964	19201	19468	20030	20341	20650	20285	20905	21121	22008	22266	22517	0	0	0	0	0	0	24	0	10	0	30	69
210300	-43.3585394285192	-4.86167499015957	77.461758	140450	141074	141686	142971	143682	144387	143197	147416	148072	155202	156327	158059	6	101	77	5	29	100	166	89	91	46	333	249
210310	-44.5307895278055	-1.99791592557159	19.656604	9988	10139	10299	10636	10823	11008	9841	10127	10152	10300	10336	10374	0	0	0	0	1	0	39	5	0	37	0	0
210312	-44.8318437024986	-2.19131390761779	34.519281	7453	7645	7858	8305	8553	8799	8776	9062	9246	7988	8005	8120	0	0	0	0	0	0	1	1	0	17	18	0
210315	-46.0399601131872	-2.4569850818082	50.329556	6339	6408	6527	6777	6915	7052	7094	7318	7432	12517	12966	11979	0	0	0	0	6	0	0	2	0	1	9	0
210317	-46.1284089549781	-2.14429169855839	86.060356	14863	15098	15350	15880	16173	16464	15127	15577	15668	17622	17949	19947	0	5	0	0	1	1	10	0	0	0	0	17
210320	-43.361120781752	-3.74002452	105.704466	61817	62260	62696	63610	64116	64618	67649	69734	70537	73281	74273	75167	123	223	34	37	39	41	42	21	15	12	37	59
210325	-47.7842327756716	-5.17742104721159	177.811617	11908	11974	12047	12201	12287	12371	12407	12778	12866	13593	13824	13963	0	0	0	4	12	3	11	65	8	4	13	8
210330	-43.8860802350324	-4.45133750014621	44.265667	111587	112271	112793	113889	114496	115098	110574	113768	113937	118072	118567	119079	102	151	102	0	8	7	173	7	7	3	7	10
210340	-43.0140136155495	-4.25473750013981	55.575961	42511	42749	42998	43520	43808	44095	44031	45343	45624	46792	47098	47435	19	46	7	0	8	4	32	14	1	1	40	44
210350	-44.2497802305352	-6.02736552019732	146.291374	36600	37236	37901	39297	40070	40836	35692	36725	36787	39167	39388	39635	191	96	60	95	22	4	1	9	17	2	1	13
210355	-44.9030159051796	-3.84111845785575	8.944817	10547	10400	10226	9861	9659	9459	14063	14535	14909	14428	14717	14989	0	0	3	0	7	0	5	0	1	0	84	0
210360	-44.1255992014644	-4.128976	36.771897	56496	57087	57742	59116	59877	60632	60589	62442	63081	61653	62189	62639	0	11	17	6	9	1	84	20	25	9	81	20
210370	-44.8677616169761	-1.8255207812193	17.382887	34722	35535	36366	38108	39072	40029	34018	35009	35108	32594	32568	32487	0	6	6	16	2	3	11	5	0	81	43	8
210375	-47.4049963875281	-5.53445621610635	147.346782	12183	12117	12044	11890	11805	11721	11786	12118	12091	12551	12602	12625	26	24	9	0	1	2	3	10	3	4	24	18
210380	-44.4400099109689	-5.03844763516531	137.883548	22022	22425	22643	23100	23353	23604	21479	22092	22086	22673	22737	22791	0	0	2	1	5	5	2	10	0	1	38	63
210390	-42.9441802036073	-4.14781909711357	49.644393	9624	9807	9990	10374	10587	10798	10384	10704	10827	10634	10744	10836	10	12	18	5	2	17	65	6	9	12	25	9
210400	-44.8860686990188	-4.87030089747643	115.3078	21274	21587	21755	22109	22304	22498	18569	19055	18815	18456	18239	17715	9	23	0	1	9	13	35	4	24	3	3	5
210405	-47.4478829861377	-6.56808498021472	150.293844	23361	23667	24009	24728	25125	25520	26490	27328	27756	35738	36826	37784	28	41	1	0	48	17	29	161	8	9	41	61
210407	-46.6873552159638	-6.96313554062729	334.713877	7562	7532	7527	7516	7510	7505	7648	7872	7899	8120	8171	8215	41	14	22	12	8	2	1	20	0	20	15	47
210408	-44.9107074022131	-6.154978462916	236.540333	4844	4857	4873	4907	4925	4943	8105	8404	8765	9180	9415	9584	1	5	24	0	4	0	0	1	0	0	2	0
210409	-46.1863570068861	-6.43530410561392	273.035807	14791	15010	15581	16779	17442	18100	16882	17432	17792	17780	18062	17749	13	11	12	19	1	2	23	55	6	1	13	4
210410	-46.1855575419836	-6.9659260874923	448.154653	11488	11693	11875	12257	12469	12679	11578	11919	11972	11644	11672	12306	1	1	14	3	0	2	10	11	3	1	23	2
210420	-44.1606284272259	-5.73622413247702	217.82378	14465	14391	14296	14096	13986	13876	14486	14903	14922	15108	15137	15174	2	119	14	12	13	8	25	0	2	0	17	22
210430	-45.7717548080523	-1.40980018673278	18.735565	6951	6915	6878	6801	6758	6715	10452	10823	11207	10635	10890	10762	0	1	0	0	1	0	0	0	0	0	5	3
210440	-44.3059065359375	-5.14395556946104	149.133723	16533	16844	16869	16922	16951	16980	16444	16914	16911	17485	17514	17545	0	49	27	3	13	12	9	17	20	1	6	20
210450	-44.2757565261253	-5.02538782392684	132.852	8959	8854	8740	8501	8369	8237	9920	10224	10330	10205	10290	10372	0	1	2	0	0	2	3	15	3	0	12	62
210455	-47.3689358390373	-5.74741173851254	204.163669	11182	11516	11807	12416	12753	13088	14086	14557	14921	15895	16279	16651	44	0	2	1	0	0	0	11	7	2	19	5
210460	-44.2469626460204	-5.32249100152954	135.674442	14846	14981	15145	15488	15678	15867	15857	16341	16503	15983	16096	16197	78	24	2	12	10	24	1	10	13	0	3	30
210462	-44.0708873355169	-5.47286468491781	121.560584	6486	6466	6444	6398	6372	6347	6884	7091	7144	7337	7400	7462	0	69	33	0	0	0	1	5	14	0	22	1
210465	-45.6745017970092	-3.42970471990357	49.776447	12050	12178	12352	12717	12919	13119	11346	11666	11642	11922	11869	10166	27	27	79	0	0	0	43	1	0	0	1	6
210467	-45.8814811327942	-2.13496236	41.800462	27175	28106	29121	31250	32428	33597	24012	24671	24520	25402	25361	25323	16	39	63	0	4	8	54	27	1	3	9	4
210470	-44.33579125992	-5.40482121305463	198.057261	6087	6120	6138	6177	6198	6220	6254	6439	6470	6140	6145	6150	46	39	7	78	3	27	0	25	0	0	2	12
210480	-46.1423956359934	-5.81854843133104	151.01878	48227	49089	50399	52303	53352	54392	54135	55833	56633	61903	63203	64510	345	119	67	38	199	39	87	35	5	49	66	21
210490	-44.5977464563371	-2.13507715838452	4.789339	12670	12700	12728	12785	12817	12849	12387	12741	12740	12105	12038	11997	0	7	0	0	0	6	142	8	1	0	1	0
210500	-43.4650921443146	-2.59122397226084	10.412747	21412	21517	21634	21879	22015	22149	24275	25037	25403	26197	26567	26933	173	17	30	0	10	4	237	5	17	5	9	29
210510	-44.06584846864	-2.77482786309925	6.712083	21626	21659	21739	21905	21996	22088	24432	25198	25557	25147	25426	25698	2	60	11	5	14	4	23	0	2	1	2	1
210515	-45.1833277021706	-3.63670852186543	23.012275	10115	10311	10529	10986	11238	11489	11697	12073	12291	12543	12805	13052	0	0	0	2	0	5	15	0	3	0	0	0
210520	-44.8674033458603	-4.66085380623745	39.700963	9661	9569	9480	9295	9192	9090	10676	11003	11121	11047	11167	11289	0	1	6	1	0	0	0	2	1	0	2	1
210530	-47.4798108057682	-5.52652402518114	130.717348	230768	231134	231397	231950	232256	232560	229671	236311	236691	247553	248805	250063	637	122	209	36	20	36	183	1028	262	138	745	250
210535	-45.792682503469	-5.1445822617698	107.176355	13689	14359	11469	12236	12659	13081	13197	13636	13964	14264	14571	13103	0	1	90	23	5	33	11	2	1	3	3	0
210540	-44.354263390434	-3.39904548011184	21.883496	42637	50532	50682	50994	51168	51338	54573	56241	56810	62123	63023	63907	48	408	282	53	53	115	443	3	1	2	87	22
210542	-47.5279099637574	-4.45500399844588	166.518744	24084	24832	25623	27283	28202	29114	25100	25866	26125	24891	24996	25125	8	7	0	0	0	4	36	9	36	0	17	1
210545	-44.2199147698158	-5.81966693677504	190.921159	4907	4820	4711	4482	4356	4230	8255	8557	8909	8526	8792	9051	30	15	5	1	0	17	13	16	0	1	2	0
210547	-45.6333791074203	-5.36942492643339	173.367514	10099	10241	14020	14348	14535	14719	14815	15270	15438	15397	15588	15733	13	544	180	83	48	8	17	1	2	7	67	11
210550	-47.4050361497684	-5.45366294155917	176.921736	24732	24836	21448	21647	21757	21866	19928	20482	20395	20381	23641	23561	0	12	1	1	16	8	33	18	4	3	43	19
210560	-44.6991525645005	-4.97269332894745	127.035522	14551	14471	14406	14271	14197	14123	15583	16054	16188	15437	15496	15688	112	201	133	7	75	29	169	30	32	14	19	22
210565	-46.0707260732137	-1.87460959750276	53.849131	5720	5804	5929	6193	6339	6484	4014	4101	3950	4020	3904	3792	2	2	2	0	0	0	5	1	3	3	62	10
210570	-45.1258913559145	-4.564744515	75.61844	40732	40962	41221	41764	42064	42362	42666	43947	44272	46108	46701	47298	5	7	7	23	81	425	1	94	138	78	17	0
210580	-45.0513443921165	-4.60764321768366	73.384309	9790	9770	9741	9680	9646	9612	9616	9890	9888	10736	10798	10865	0	0	1	0	0	16	14	16	30	10	13	2
210590	-44.9376352319942	-4.03871129527666	26.64068	14014	14029	14036	14053	14062	14071	14580	15014	15103	15407	15520	15624	0	3	0	0	0	0	117	3	1	4	1	3
210592	-43.5275591165627	-6.04527729657082	220.309968	9557	9648	9741	9938	10047	10155	10225	10536	10639	10954	10969	10955	3	1	5	0	0	0	0	0	0	0	0	1
210594	-44.9764423255877	-4.61237577693148	61.616255	8489	8296	8227	8083	8004	7925	7780	7993	7940	7799	7768	7744	0	0	2	0	23	3	1	0	0	38	40	1
210596	-45.3906142793613	-4.99312373713713	179.381142	8352	8332	8268	8135	8061	7988	9015	9287	9363	10536	10644	12501	0	3	0	0	0	0	114	111	14	25	1	0
210598	-47.0324475171004	-6.19160922666686	177.331906	5864	5969	6086	6331	6467	6602	6620	6829	6937	6923	7016	7106	2	2	5	0	1	23	2	35	13	25	4	7
210600	-44.4693403292236	-4.51704598721753	59.506667	10798	10811	10840	10900	10934	10967	11365	11706	11794	11415	11475	11525	1	12	19	9	3	0	20	1	3	1	17	4
210610	-45.1392416375273	-7.09445416538222	211.003308	9304	10142	10196	10311	10374	10437	10340	10646	10701	11374	11495	11597	3	2	0	0	0	0	5	0	10	0	0	0
210620	-45.8953319920784	-1.32546024435309	9.945077	5722	5717	5714	5708	5704	5700	6672	6884	6997	6510	6570	6629	1	12	0	0	10	3	2	9	0	0	5	19
210630	-42.2015066913751	-3.3966676742208	17.420408	13212	13342	13491	13804	13977	14149	14217	14653	14808	17633	17937	18277	33	6	4	5	12	11	52	10	4	0	0	0
210632	-45.9586390371679	-2.05616454951514	27.366122	15215	15465	15743	16327	16650	16971	17537	18098	18414	19142	19484	19887	0	3	0	0	1	1	37	5	0	0	3	0
210635	-45.4572376525781	-4.62031332412411	107.523027	7153	7106	7081	7027	6997	6968	6790	6979	6954	8045	8028	7751	0	0	0	0	1	0	1	1	0	0	0	0
210637	-45.8556114548668	-2.235616992076	56.665175	7826	9027	9298	9865	10179	10491	11887	12299	12684	14066	14496	14524	1	1	0	0	0	0	36	3	0	178	0	22
210640	-43.1203894235718	-3.61904550989372	88.344559	11948	12050	12166	12411	12546	12680	13812	14252	14491	15123	15407	15657	104	109	8	4	147	1	5	0	0	2	13	1
210650	-45.0364289401062	-3.09840003	21.892896	19826	20041	20418	21207	21644	22078	20422	21037	21204	21832	22089	22286	0	2	0	0	0	0	1	0	0	2	2	0
210660	-43.201208282913	-5.52246501943405	186.948543	26573	26668	26776	27005	27132	27257	28278	29134	29386	30930	31307	32216	1	16	65	0	1	7	72	99	10	6	21	29
210663	-44.5502445069402	-3.62751878021672	34.689749	7532	7607	7687	7855	7948	8040	10576	10944	11295	13796	14282	14755	9	12	5	0	0	0	40	36	0	0	0	0
210667	-42.6107528325103	-3.58220664139805	26.50058	5056	4931	7569	7540	7524	7510	7617	7838	7854	8118	8157	8195	0	8	2	2	4	1	8	2	2	1	16	2
210670	-44.3626097938789	-6.37756569538775	187.079195	19882	20489	20759	21327	21641	21953	19445	19999	19991	20434	20495	20537	115	19	9	5	98	77	86	17	12	3	4	1
210675	-44.5842756917321	-3.56264477442983	66.62825	16349	16511	16692	17070	17280	17487	17742	18288	18494	24331	25064	25681	15	19	30	1	9	28	194	18	13	2	9	1
210680	-44.7857559864783	-2.06422419159107	13.914061	13144	13248	13360	13597	13727	13857	13786	14201	14311	14213	14311	14402	0	0	14	3	17	57	4	0	0	3	8	21
210690	-45.2475846706441	-3.49393248	11.092739	26101	26186	26253	26392	26470	26546	27558	28386	28602	31748	32157	31717	0	2	0	0	2	2	15	5	2	0	3	0
210700	-47.0704395080146	-5.82856250416417	249.583101	10461	10539	10628	10814	10918	11020	8828	9055	8914	9424	9341	9272	2	0	9	8	0	1	12	17	5	8	19	23
210710	-44.0445445431756	-2.86147895308791	22.219949	14144	14956	15124	15476	15671	15865	17077	17620	17916	17805	18028	18265	8	296	32	0	27	28	127	67	35	4	0	15
210720	-43.9044847603497	-3.46246428944702	17.366039	8377	8455	8533	8695	8785	8874	10003	10326	10527	12467	12784	13095	4	0	0	0	2	0	40	32	1	71	42	4
210725	-46.2593252229153	-7.12056600356251	405.571674	3998	4096	4185	4372	4476	4579	4829	4987	5094	4885	4960	5034	36	4	10	3	0	2	11	7	3	2	0	0
210730	-44.0486267271013	-6.73320330579158	201.505273	4440	4461	4423	4342	4298	4254	4892	5041	5087	4600	4594	4598	24	213	108	21	42	6	142	1	0	20	2	8
210735	-45.7045360408348	-2.79988654406012	34.677249	15120	15212	15004	14568	14326	14086	17121	17646	17835	19125	19401	19659	0	0	0	0	0	2	11	53	0	1	11	1
210740	-45.1195796205	-4.13727592980541	42.935582	17130	17131	17109	17064	17037	17011	17361	17868	17923	18505	18710	18816	12	33	8	9	0	5	0	1	1	0	5	13
210745	-45.0032353744727	-2.99747761540954	15.941204	10112	10113	10106	10091	10083	10075	12068	12456	12684	13122	13415	13643	0	1	0	0	0	0	1	0	0	0	0	0
210750	-44.0986923548404	-2.528063	33.169518	80371	83409	86760	93796	97689	101554	98175	101452	103958	104881	107764	110321	133	132	42	18	143	57	167	58	14	51	161	33
210760	-44.9044638923101	-2.64777427826389	13.844925	17468	17621	17787	18136	18328	18520	18105	18646	18772	18766	18879	19007	0	0	0	0	0	0	1	0	0	0	2	1
210770	-43.9857620488226	-6.43182541413892	285.671258	18079	18291	18494	18920	19156	19390	19453	20048	20255	20104	20276	20443	6	40	28	0	1	2	25	4	52	36	87	45
210780	-43.0904013534701	-5.6844671764059	83.097975	32907	32708	32819	33052	33181	33309	34912	35972	36300	34613	34791	33669	83	166	227	5	19	44	30	51	14	15	6	43
210790	-43.781745225862	-6.17399442555871	218.682539	14805	14955	15019	15153	15227	15301	17085	17625	17898	17576	17773	17977	23	33	24	0	54	0	0	0	0	2	1	2
210800	-44.0886025133719	-6.60402773206398	308.397342	15550	15784	15935	16251	16425	16599	17507	18055	18306	18079	18267	18461	193	76	92	4	95	63	55	11	3	2	9	1
210805	-42.5454239809373	-2.71820598982708	3.341475	11628	11718	11807	11994	12098	12201	12799	13195	13355	14498	14749	14971	0	0	1	0	12	3	0	1	0	3	11	0
210810	-45.2399800047299	-4.44795676593636	71.073929	16554	19234	19208	19154	19123	19093	16129	16534	16236	20087	20140	20454	0	0	0	0	1	0	1	0	1	0	1	0
210820	-44.6037348763271	-4.56935068809905	32.51849	40405	40879	41366	42390	42957	43519	37984	39049	38934	39481	39419	39391	9	72	213	2	1	18	578	90	115	250	102	298
210825	-45.3464537341415	-2.96811467267822	29.973523	18993	19738	20566	22304	23266	24220	21714	22417	22856	22731	23099	23454	0	0	0	0	0	0	0	0	0	1	0	0
210830	-45.1764616887688	-3.29323331776922	17.909994	30410	30512	30611	30818	30933	31047	33473	34505	34907	34246	34716	35996	1	0	0	0	23	16	80	32	0	0	3	11
210840	-44.8502907000589	-2.57305464850608	4.597951	13038	13007	12977	12915	12881	12846	12219	12556	12492	13807	13859	13898	0	0	0	0	0	1	1	1	0	0	1	0
210845	-44.3258535239149	-4.37022511765711	57.679832	17811	18168	18554	19365	19813	20258	19017	19601	19817	20274	21498	21785	0	3	0	0	0	0	1	1	5	0	3	1
210850	-45.3468679178433	-3.60550057491389	8.250127	27668	28457	28607	28923	29099	29272	30927	31879	32236	31145	31384	31609	2	10	5	1	29	24	409	36	9	6	5	10
210860	-45.0839266012937	-2.5227405	7.781617	68945	69588	70311	71828	72668	73502	74123	76391	77182	78147	78875	79566	10	75	5	8	25	14	23	2	0	41	22	5
210870	-45.169960388665	-3.88758753012782	36.095743	24809	25421	26054	27384	28120	28850	21821	22410	22220	22016	21859	21708	0	15	5	0	3	7	131	25	20	9	92	28
210880	-44.2282808838415	-3.72532906611683	36.788545	15499	14829	14692	14405	14246	14088	15043	15477	15500	17358	17554	17722	0	57	14	0	0	0	21	6	7	1	2	0
210890	-44.9515514003151	-4.75002521124495	57.99466	22121	21936	21730	21299	21060	20824	15853	16184	15533	19705	19270	19165	0	82	9	18	97	35	26	6	8	0	19	11
210900	-47.3821649019193	-6.35418186391414	188.027924	17070	17256	17449	17854	18078	18300	18692	19271	19503	21506	21890	22239	7	9	135	0	12	2	13	65	14	6	9	33
210905	-44.5837478895568	-1.85722321484413	1.998628	6312	6259	6203	6085	6020	5955	6900	7110	7179	6062	6003	5978	3	16	1	0	0	0	7	2	0	6	0	7
210910	-44.4929188624246	-5.28237425775883	106.207612	40136	40361	40741	41539	41981	42420	40004	41173	41303	44719	45154	45564	19	49	31	1	6	26	23	41	17	5	86	15
210920	-44.0767794214185	-2.92822924614923	51.367429	10905	9957	10314	11064	11479	11891	11705	12094	12382	11537	11722	11897	6	2	1	0	8	1	108	45	1	2	2	2
210923	-45.8207086475539	-2.38366404653914	35.751779	5143	5124	5127	5134	5139	5143	6058	6252	6363	6370	6471	6564	0	9	1	0	4	1	2	3	0	0	36	4
210927	-45.3713022606449	-2.59553055990599	24.80907	13896	14010	14146	14431	14588	14745	15606	16095	16325	17143	17430	17686	0	0	0	0	0	0	0	0	2	1	0	0
210930	-44.0334018673342	-3.40201152220656	38.607815	10679	9563	9786	10252	10510	10767	9798	10096	10191	10729	10842	10964	0	1	1	1	1	0	11	2	2	1	5	0
210940	-43.4424433046987	-2.51058317196358	1.650929	11172	11453	11655	12078	12312	12545	11999	12366	12493	13896	14158	14355	1	1	2	19	60	7	143	2	2	21	32	10
210945	-44.1025161642031	-2.41507490262868	1.	17542	18300	18863	20044	20698	21347	24201	25042	25837	26280	27036	27723	2	103	4	3	14	27	13	4	3	11	9	8
210950	-46.6233501429074	-7.36456500024021	394.084913	21037	21092	21143	21250	21309	21367	21016	21626	21672	20218	20150	20093	73	13	9	2	12	4	13	25	4	3	36	63
210955	-47.3834777870799	-5.93382285881857	155.446211	6629	6682	6772	6962	7066	7170	7170	7391	7477	7294	7382	7444	0	3	0	0	0	1	2	10	0	4	2	0
210960	-44.2475185952615	-2.941543035	17.544346	33894	34102	34305	34730	34966	35199	37920	39103	39627	39582	40030	40469	104	258	19	4	56	2	155	11	1	3	12	3
210970	-45.3442031980139	-7.13835089749796	204.047862	5147	5160	5113	5014	4959	4905	5792	5971	6038	5484	5504	5522	0	2	1	0	0	3	5	2	3	1	0	0
210975	-44.5637140401312	-5.4997668067221	159.968313	4833	4943	5071	5340	5489	5637	5526	5703	5804	7063	7155	7246	0	0	1	0	10	2	0	41	35	2	18	0
210980	-45.3051611932379	-2.23453250892676	9.979125	31393	31791	32223	33131	33633	34131	34022	35070	35472	39060	39743	40356	0	1	1	0	0	16	89	2	1	119	59	198
210990	-45.3782724523024	-3.65857452	29.802811	68588	73870	74294	75188	75681	76173	82026	84582	85701	78182	78020	78733	224	201	63	35	179	99	520	11	23	20	55	46
211000	-45.6650117249372	-3.968391465	44.194306	74999	73177	74965	78716	80794	82854	69306	71314	71455	69392	74500	74943	9	45	17	3	8	44	31	4	27	17	22	16
211003	-45.7764615615901	-2.54616147481491	44.99977	21528	19834	19730	19512	19391	19271	19633	20194	20190	22644	22842	23035	0	0	3	0	11	4	139	21	8	9	50	45
211010	-42.5628730097352	-3.49848499511509	30.366193	29411	30316	28583	30509	31576	32633	28341	29215	29551	29172	29460	28914	14	95	1	3	108	84	52	42	19	19	4	13
211020	-44.3199480818757	-3.13411676567102	21.931791	25361	23281	23603	24280	24654	25026	30882	31940	32872	32365	33117	33843	2	13	20	2	1	7	127	9	2	2	10	11
211023	-42.4007677571893	-3.11306834278169	33.152745	11707	12268	9506	10458	10985	11508	10537	10890	11170	11661	11936	12203	0	0	7	0	5	0	0	0	0	0	0	0
211027	-43.2552849422448	-2.5027211989687	7.293169	9656	9643	9658	9688	9705	9721	11155	11509	11693	13821	14143	14456	0	0	1	1	1	1	0	1	0	0	0	2
211030	-44.3614474338019	-4.87381957559703	122.116357	14143	14217	14200	14165	14145	14126	14225	14637	14663	14288	14291	14294	0	1	4	0	60	81	18	2	20	0	1	21
211040	-43.5299918701629	-3.33276600373026	34.680098	16843	16733	16869	17153	17310	17466	17191	17704	17818	17802	17903	18004	13	4	11	0	28	11	1	1	0	2	0	0
211050	-44.8283451799242	-2.6970075	8.229092	32277	32615	32984	33760	34189	34615	37449	38645	39312	40717	41420	42083	0	0	0	0	2	0	0	1	0	1	2	0
211060	-42.4230096609141	-3.36543651011074	41.716878	23959	23669	24109	25034	25546	26053	25480	26273	26615	26480	26764	27044	13	16	18	23	59	36	44	8	9	0	18	22
211065	-44.6504239102536	-6.80442500975138	308.194629	6449	6693	6881	7275	7493	7709	6953	7168	7252	6983	7036	7088	34	6	17	0	8	22	39	8	0	6	5	0
211070	-44.3928792568666	-5.5656420001824	183.585151	33690	34182	34707	35811	36421	37028	32557	33491	33506	33630	33650	33692	1	11	2	1	0	1	3	28	7	0	27	12
211080	-44.8114476614751	-7.08468515424976	189.115113	5007	4913	4805	4580	4455	4331	4398	4511	4442	4688	4668	4636	8	0	0	0	4	4	17	1	0	0	1	16
211085	-47.3911373985947	-5.13020078716627	261.122886	7288	7447	7625	8000	8207	8413	8431	8702	8863	10226	10507	10745	26	47	95	16	32	14	9	23	8	6	38	11
211090	-42.8653217275577	-6.2527979166509	103.414761	12815	12841	12835	12822	12815	12807	14194	14632	14801	12163	12171	11932	8	2	0	0	6	15	36	10	31	2	6	6
211100	-44.8117618530648	-2.95333291245805	16.459534	19321	19614	19937	20616	20992	21365	18108	18617	18570	19966	19997	20072	0	1	0	0	1	0	2	1	0	1	2	0
211102	-46.2549254827263	-3.56080340686086	54.240558	13731	13948	14159	14600	14845	15087	12281	12613	12511	12315	12278	15631	0	0	0	0	0	0	0	4	0	0	0	1
211105	-47.0506104204952	-6.46622228636398	291.953774	10596	10785	10979	11388	11614	11839	11267	11611	11729	10823	10848	10882	0	0	1	1	21	19	7	15	2	1	40	7
211107	-43.8181817951061	-5.11573926436997	119.388648	15013	15381	15635	16167	16462	16755	16592	17108	17326	17104	17423	17602	1	3	2	3	0	1	9	3	0	1	6	12
211110	-43.7029101657958	-6.4982081521098	337.870105	23285	23433	23550	23794	23929	24064	23576	24267	24357	24913	25062	25056	229	96	144	0	21	1	184	12	45	17	16	7
211120	-44.0575481150532	-2.55585852	32.938228	111884	115130	118725	126271	130448	134593	131379	135821	139473	162925	165418	167714	71	127	25	5	63	60	250	47	6	169	289	68
211125	-44.5824465175581	-5.04868724515117	77.432652	7476	7507	7542	7615	7656	7696	7282	7490	7489	7496	7501	7506	4	6	0	0	0	47	46	12	7	4	0	3
211130	-44.2979185642444	-2.53188598508339	29.563573	889129	906567	923526	959124	978824	998385	957515	986826	997098	1011943	1027429	1039610	359	327	496	124	2455	1214	3456	1114	66	2545	4823	1202
211140	-44.6627084964498	-4.37391849056593	32.80281	22427	22264	22028	21533	21259	20987	19655	20163	19877	20156	19952	19758	0	0	0	0	0	29	14	15	0	2	0	3
211150	-44.4685628110946	-4.03455051013261	48.609885	35361	35820	36266	37203	37721	38235	38045	39210	39622	39109	39418	39733	59	19	4	0	18	20	69	2	1	2	14	1
211153	-48.4236235936456	-5.08891099740741	159.451906	10940	11004	11040	11115	11157	11198	11113	11439	11481	12025	12113	12195	0	26	43	9	33	0	0	3	8	4	9	4
211157	-46.5325803473698	-6.82855564083834	337.718149	4079	4112	4153	4239	4287	4334	4020	4136	4144	4428	4456	4486	0	1	0	0	0	0	0	0	0	91	21	4
211160	-45.4848314302202	-7.02696265716848	218.788996	14776	15022	15093	15241	15323	15404	15962	16447	16594	17480	17674	17868	75	1	2	0	0	0	1	0	0	0	1	0
211163	-45.0841627902783	-5.10318184489716	120.650104	6641	6626	6604	6560	6536	6511	4502	4590	4372	6090	5921	5757	0	0	0	0	13	1	0	0	4	0	0	0
211167	-44.9919011592934	-5.01736688238089	87.917556	4409	4446	4468	4513	4538	4563	4989	5145	5217	5957	6077	6193	0	0	1	0	3	1	13	1	6	2	1	1
211170	-44.8869045766146	-2.89073106437795	3.748963	18664	18833	19032	19448	19678	19907	19692	20288	20463	20870	21052	21235	0	0	0	0	0	0	0	0	0	0	3	0
211172	-45.2336295762481	-4.03573549481028	56.062878	8323	8610	8916	9559	9915	10268	8399	8651	8715	11987	12300	12600	0	0	0	1	2	0	0	0	0	0	0	0
211174	-44.056301506417	-5.26107654438389	118.145351	7835	8315	8196	7946	7808	7671	9071	9343	9414	10253	10385	10511	47	39	17	9	20	39	22	6	2	0	3	9
211176	-47.2891914239822	-5.44183249517839	164.247572	15968	15783	19068	18654	18424	18196	20793	19328	19359	18010	14549	14447	4	0	0	0	0	6	8	8	5	4	11	2
211178	-45.1146408497435	-1.85264554172752	25.651713	8203	7655	6974	5547	4756	3972	10576	10911	11085	10924	11080	10545	0	0	0	0	0	1	0	0	0	3	0	0
211180	-46.6949833406808	-5.87062989131234	258.577929	15305	15424	15568	15871	16038	16204	15549	16009	16086	17007	17147	17288	29	49	24	22	4	15	0	2	1	1	6	13
211190	-44.1886027051903	-6.47828444762036	478.265571	10394	10405	10417	10443	10458	10472	10235	10529	10535	10431	10449	10454	11	105	113	4	10	15	6	5	0	0	6	2
211195	-43.5458533208452	-6.42010840512647	299.216171	4367	4439	4510	4658	4741	4822	4675	4818	4869	4610	4638	5466	5	1	2	0	22	50	16	2	3	26	1	23
211200	-45.7441235175102	-8.47983101786688	239.729908	6388	6434	6453	6494	6516	6538	6652	6850	6890	7796	7904	8008	1	0	1	4	8	12	27	12	8	50	33	6
211210	-43.9384339738391	-4.253840505	37.124736	26786	27125	27461	28166	28557	28944	26132	26884	26909	28007	28120	28238	29	24	29	4	4	0	29	2	5	0	0	2
211220	-42.8337278988597	-5.10068111012935	79.496323	131821	134374	136547	141109	143634	146139	144333	148804	150635	155396	157438	159471	115	172	227	34	274	191	450	146	85	197	54	165
211223	-44.6106851966461	-4.57012685660997	27.847075	16477	16535	16597	16727	16799	16870	18300	18867	19104	18951	19149	19339	6	23	88	20	3	60	55	10	32	31	29	73
211227	-45.6339164756818	-3.6764041183838	36.460442	5520	5519	5515	5506	5502	5497	5517	5677	5687	5607	5624	5651	1	19	9	0	6	0	0	3	0	0	5	29
211230	-44.6490121516647	-5.24965554	109.085686	35789	35992	36261	36827	37140	37451	37894	39041	39380	39257	39560	39924	100	39	122	115	18	15	41	45	35	14	57	32
211240	-45.3691524172241	-1.66902204768173	13.905937	31996	32515	33084	34279	34940	35597	32491	33456	33649	33956	34136	34333	25	125	88	91	96	130	68	12	0	20	2	70
211245	-45.30676531197	-2.22883352495052	6.090075	17303	17378	17446	17589	17668	17747	20119	20758	21102	22850	23277	23694	0	0	0	0	0	0	3	2	0	5	1	13
211250	-42.2768472076943	-2.76355019688869	4.059947	38338	38770	42630	43983	44732	45474	46280	47733	48424	52711	53724	54629	19	11	1	4	179	69	118	9	3	30	89	21
211260	-43.4042484723562	-3.20840949958587	42.092097	17470	17447	17374	17222	17138	17054	21747	22459	22938	24548	25108	25356	35	4	6	1	16	34	6	36	1	1	1	24
211270	-43.9166644901652	-3.54189600011652	38.283026	34876	35088	35265	35636	35841	36045	43228	44648	45630	49415	50541	51633	5	0	20	0	10	0	86	7	6	33	64	150
211280	-45.0013066952616	-3.21456251306625	11.001596	44241	44684	44913	45395	45661	45925	47466	48907	49348	49452	49883	50257	5	8	4	1	3	1	9	10	0	5	9	0
211285	-48.138926482601	-5.18351151920427	124.13528	6824	6915	7013	7218	7331	7443	8671	8961	9185	11258	11607	11946	0	0	0	0	15	4	11	1	0	11	48	9
211290	-44.8695722405589	-3.48204736454661	7.780962	30718	31319	31952	33283	34019	34750	30935	31851	32018	31234	31405	31588	0	3	100	4	1	10	3	3	0	1	2	0
211300	-45.244185143155	-4.29118650014099	71.668744	32173	29831	29531	28900	28551	28205	30235	31107	31144	31654	31683	31709	54	48	23	1	69	60	115	17	5	55	52	21
211400	-45.657697860605	-3.2754805	35.658824	47088	47794	48565	50183	51078	51966	45008	46290	46265	50160	50603	52059	34	0	3	2	30	33	49	24	38	9	101	27
220005	-41.0836378172387	-8.22078666287762	372.31179	5246	5330	5416	5594	5693	5792	6300	6437	7354	6749	6795	6840	4	0	1	0	3	14	2	0	0	2	88	0
220010	-42.6591831974356	-5.79550193543481	260.437671	5319	5306	5290	5257	5239	5221	4980	5121	5094	5114	5079	5062	26	59	8	1	18	31	12	0	0	0	0	15
220020	-42.6351308599585	-5.89326633794508	244.539673	14790	14989	15209	15669	15924	16176	15887	16345	16518	16461	16599	16744	38	97	2	0	42	6	11	4	3	3	8	45
220025	-40.9346348169192	-7.00817528014998	279.243746	6717	6614	6496	6249	6112	5977	7447	7662	7736	7349	7377	7413	0	9	18	0	2	10	0	2	3	6	1	2
220027	-40.8578629896146	-7.2453494663005	410.888713	4736	4760	4782	4827	4853	4878	4482	4610	4595	5151	5163	5173	48	50	3	0	23	1	12	7	16	3	6	3
220030	-42.210321962161	-5.25099301135127	139.762842	11947	11921	11884	11808	12250	12205	13612	14004	14147	13654	13734	13820	6	0	79	1	1	5	87	1	4	11	8	12
220040	-42.4609480355568	-5.03654643434055	190.495926	36581	36932	37304	38087	38519	38949	38328	39430	39735	38823	39030	39232	131	27	21	5	48	12	67	9	10	11	11	15
220045	-43.8630715789216	-8.44395907228392	268.783271	4215	4219	4222	4229	4234	4238	4976	5120	5209	5051	5114	5177	2	6	20	3	0	2	1	2	2	0	65	4
220050	-42.8536928230327	-6.24661077217367	99.814607	16900	16959	16994	17067	17107	17147	17316	17813	17892	17141	17154	17173	37	102	16	3	19	3	59	2	6	21	1	8
220060	-42.7438657484282	-6.08724169212959	191.954129	6864	6927	6991	7126	7201	7275	6609	6798	6793	6670	6663	6655	2	42	108	4	40	3	13	1	0	38	4	13
220070	-43.0348533320546	-9.17491853090693	434.116067	7257	7322	7394	7588	7673	7757	8197	8434	8552	9094	9243	9385	3	30	19	1	0	23	2	3	0	0	0	5
220080	-44.1965353200183	-7.21935583400696	251.791863	2798	2762	2720	2633	2585	2537	3140	3231	3267	3046	3053	3068	2	1	11	0	0	0	2	0	0	13	0	2
220090	-41.797453338794	-6.11285025626382	209.912267	6032	6065	6083	6122	6143	6165	5857	6025	6019	5781	5760	5742	1	5	3	0	0	0	0	3	1	1	1	1
220100	-42.5365666246569	-6.65082702747813	144.774801	4872	4848	4820	4760	4727	4695	5002	5145	5165	4688	4671	4655	6	1	5	0	40	0	0	0	0	43	12	8
220105	-41.0508299964828	-5.8649144945276	474.623396	6955	7085	7155	7303	7385	7467	8011	8243	8370	7503	7547	7590	4	3	0	0	2	45	8	29	8	8	13	19
220110	-43.9415101417959	-10.1347450128483	432.625212	9745	9853	9959	10373	10497	10620	11507	11840	12039	11067	11164	11258	0	7	28	0	0	85	69	16	0	0	61	0
220117	-42.1050020825819	-6.5188730722939	304.703522	4074	4048	4021	3679	3650	3621	3774	3882	3886	3852	3855	3858	0	0	2	0	1	1	30	0	0	3	1	5
220120	-42.2953398573464	-4.24309335434368	87.438924	41227	41464	41730	42288	42596	42903	43328	44574	44913	44850	45154	45448	92	51	31	1	21	43	24	6	20	17	5	16
220130	-45.4777877054503	-9.92124682674306	404.970802	3125	3144	3165	3210	3235	3259	3355	3452	3485	3234	3244	3255	0	0	0	0	5	6	1	3	0	7	24	8
220140	-42.5133778221163	-5.81235970781592	198.82363	6882	6941	7012	7162	7244	7327	6661	6852	6853	6609	6593	6580	1	0	2	0	10	13	2	2	1	2	1	0
220150	-42.075218732031	-4.0204123357539	129.991938	24534	24813	25131	25800	26169	26536	25724	26465	26681	25786	25900	26023	23	66	52	4	13	1	8	6	1	9	3	41
220155	-41.8713796439709	-7.97218531957187	326.084578	2942	2935	2923	2896	2881	2866	3344	3441	3762	3778	3816	3854	0	0	0	0	0	0	0	2	24	1	0	1
220157	-40.9703021906942	-7.37013961551867	342.967138	2439	2447	2455	2473	2482	2492	2788	2869	2912	3284	3337	3388	0	6	1	0	0	0	0	0	2	0	0	16
220160	-42.3706167024747	-5.44760286024037	124.087194	9659	9643	9611	9544	9500	9463	9560	9833	9837	9911	9927	9943	99	24	81	14	2	14	7	7	7	13	69	84
220170	-43.9543877391026	-7.62862476310433	290.856122	5050	5004	4951	4841	4780	4719	5302	5455	5484	5319	5335	5350	1	1	1	0	0	0	7	0	1	14	3	5
220173	-40.7966219288235	-8.14566557729576	479.882811	8825	9003	9171	9525	9720	9914	9312	6379	6442	6015	6029	6042	1	0	9	0	68	27	17	17	11	3	6	12
220177	-42.1252957358755	-4.40900960580236	124.476374	5296	5416	5531	5771	5904	6035	6086	6262	6369	6299	6382	6467	4	0	0	0	0	4	3	8	8	7	8	6
220180	-41.3223406826513	-6.95484233259558	249.881029	4247	4275	4306	4371	4407	4443	4039	4155	4146	4346	4381	4394	4	26	71	0	1	0	3	0	11	4	0	11
220190	-44.3605250848238	-9.07094898367372	299.871529	16099	16274	16436	16777	16966	17153	19532	20100	20511	22632	23144	23642	38	2	30	0	0	18	2	0	0	56	275	82
220191	-41.6452095701255	-3.18985868760539	68.665038	4542	4495	4434	4307	4237	4167	5276	5429	5506	5304	5356	5407	13	1	0	0	6	0	5	1	0	0	2	25
220192	-42.8796630650943	-9.16656053927466	409.670811	4868	4861	4852	4832	4821	4811	5185	5334	5376	5393	5432	5471	0	2	27	1	0	58	8	1	19	62	16	1
220194	-42.1036271347473	-4.48581963164373	130.331695	5478	5428	5364	5228	5154	5079	6325	6508	6599	6193	6241	6288	2	3	0	0	0	0	0	0	0	5	0	7
220196	-41.7892596435709	-4.13782910774516	156.236691	7272	7209	7136	6983	6898	6814	7699	7920	7970	7961	8012	8057	4	1	0	0	11	0	2	0	11	2	1	1
220198	-42.8303018098246	-8.20706476637205	231.710911	4098	4160	4241	4411	4505	4599	3181	3986	4025	3852	3786	3724	1	0	4	0	1	0	8	1	0	0	6	0
220200	-41.8699088471231	-3.17272133505459	22.208274	18546	18535	18506	18445	18411	18378	19150	19700	19796	19074	19144	19212	26	63	17	4	1	6	261	60	6	11	16	115
220202	-41.1018513936703	-5.31206678256848	497.173281	7404	7517	7626	7853	7979	8104	7820	8046	8117	7977	8027	8079	81	12	34	3	42	22	43	2	0	1	78	42
220205	-42.3083160653123	-4.4713312938014	115.839307	8608	8681	8766	8944	9043	9141	9438	9710	9826	9927	10038	10144	2	1	2	0	1	2	5	0	1	4	1	1
220207	-42.3967272946014	-6.79418411754213	157.394577	2681	2707	2726	2987	3011	3033	3193	3285	3323	3343	3378	3413	1	4	5	0	0	0	0	1	0	138	3	0
220208	-41.3471503621608	-2.9292271717718	10.926697	6125	6131	6135	6143	6148	6152	6981	7183	7286	7163	7243	7321	17	0	0	0	19	1	19	0	1	1	4	18
220209	-40.6374189126801	-7.33155965178439	585.144444	5488	5489	5492	5499	5504	5508	5622	5784	5809	5668	5686	5700	13	220	13	0	0	2	0	0	0	7	1	0
220210	-41.8807452929818	-7.65477812796145	214.72834	5037	4983	4909	4755	4669	4584	5598	5759	5818	5406	5428	5449	0	0	0	0	0	0	2	5	6	0	0	0
220211	-41.832013324158	-8.37448038066491	330.162158	4502	4523	4557	4039	4074	4107	4451	4579	4647	4696	4755	4815	0	0	0	0	0	1	1	5	6	0	6	0
220213	-41.031200960402	-7.13599312024874	440.084916	4984	5057	5138	5308	5402	5495	5645	5808	5898	5592	5649	5704	69	21	7	0	2	71	1	0	27	35	14	16
220217	-42.6260410416609	-3.8078689391976	56.083022	5851	5939	6030	6222	6328	6433	6726	6920	7035	6803	6884	6964	20	18	10	7	3	0	0	0	0	0	0	1
220220	-42.16674460469	-4.8291139265717	126.037101	42850	42647	42425	41958	41659	41404	44548	45827	46068	45180	45338	45493	6	97	53	6	203	11	16	6	2	316	24	39
220225	-43.7194280333653	-7.69462155953116	202.572078	4119	4125	4130	4141	4147	4152	3984	4098	4093	3922	3906	3892	7	1	3	0	0	0	0	0	2	4	2	6
220230	-42.9440210219612	-8.10823191972276	262.50906	18409	18452	18490	18569	18613	18656	20673	20556	20761	20035	20200	20375	22	86	88	2	8	15	20	3	85	1	7	6
220240	-41.9435219724325	-4.45855926839762	140.557109	10030	10010	9997	9972	9958	9944	10830	11142	11246	10956	11023	11092	46	1	0	0	6	0	45	2	5	35	32	26
220245	-41.8161163123905	-8.49683786838726	339.314172	3272	3168	3045	2788	2645	2503	3865	3977	4029	3876	3912	3946	1	0	0	1	0	3	14	3	130	0	0	2
220250	-43.3342004507516	-9.27676526720519	515.045848	8786	8866	8964	9170	9283	9395	10343	10643	10838	10212	10332	10448	1	3	29	0	0	0	7	4	2	1	22	73
220253	-41.8412081259918	-3.47859053753496	31.62185	4929	5016	5113	5315	5427	5538	5371	5526	5595	5522	5580	5634	0	5	13	4	0	0	1	7	11	1	1	1
220255	-40.9903345467585	-7.7286523875636	368.466331	4083	4083	4093	4113	4125	4136	4583	4715	4778	4825	4871	4915	50	21	17	0	1	0	2	5	1	0	32	1
220260	-41.5473162426661	-5.32154387089345	235.894423	18290	18426	18466	18550	18597	18644	18550	19082	19142	18338	18336	18336	19	122	60	4	189	109	172	1	3	5	23	104
220265	-41.8826837610641	-3.42693840284847	18.946713	4293	4418	4544	4809	4955	5100	5023	5169	5270	5039	5107	5174	7	16	7	2	0	5	21	4	4	1	1	1
220270	-41.5568448345735	-3.47045348969133	131.240553	24318	24444	24580	24866	25024	25181	26201	26956	27220	26044	26922	27067	39	0	27	1	0	1	19	2	3	0	66	36
220271	-41.9790478739642	-4.55381572391613	142.426032	4236	4225	4214	4192	4180	4167	4522	4652	4689	4525	4546	4567	2	0	0	0	6	0	1	1	1	2	0	11
220272	-41.4554189108305	-3.60607259075426	137.782713	5267	5349	5439	5628	5732	5836	5341	5495	5525	5572	5604	5635	0	0	6	0	0	0	0	1	2	0	11	4
220273	-42.207315906284	-5.09130835135404	185.026876	3456	3433	3398	3325	3192	3153	3797	3907	3955	3811	3842	3872	31	30	30	13	4	17	31	5	1	4	1	33
220275	-43.7960171560657	-8.18757421634094	227.336931	5109	5187	5268	5439	5533	5627	5700	5865	5947	6035	6115	6191	7	2	12	1	3	0	0	1	1	1	0	0
220277	-42.1771185063946	-7.22365756395221	198.703283	7292	7318	7349	7414	7450	7485	7662	7882	7940	7433	7447	7461	10	3	0	0	0	0	2	0	1	0	0	5
220280	-41.5966339439158	-7.88270415387533	255.461777	5017	5102	5183	5318	5412	5506	4923	5064	5077	4484	4485	4496	96	2	57	0	0	0	0	0	43	0	10	1
220285	-42.4703571012192	-8.81636941148989	398.831375	4438	4452	4470	4506	4527	4547	4356	4481	4484	4541	4551	4561	0	3	0	0	0	80	24	4	0	3	0	0
220290	-45.1633125235767	-10.4409360381237	443.629042	23507	23696	23914	24372	24625	24876	24518	25223	25406	25408	25574	25737	50	80	46	2	2	36	32	34	0	0	130	22
220300	-45.1860307001326	-10.6478037517985	486.488619	6555	6605	6656	6765	6825	6885	7800	8026	8177	7831	7903	7973	7	1	2	25	1	63	4	3	0	0	6	12
220310	-44.2244147473452	-8.82018628851015	236.859155	9389	9473	9567	9766	9875	9984	9518	9791	9836	9981	10036	10089	1	4	0	0	0	66	1	2	1	2	10	28
220320	-44.3007222328749	-10.0312924303294	337.471062	9695	9829	9973	10281	10448	10615	10360	10658	10765	10765	10856	10948	0	0	0	0	0	3	31	1	0	1	5	1
220323	-44.4030021530455	-9.01243383893679	349.748379	4276	4309	4345	4420	4462	4503	4538	4669	4710	4704	4740	4776	0	0	1	0	0	0	0	0	0	0	28	4
220325	-42.8322105193044	-5.62045322935698	168.140853	3736	3803	3878	4035	4122	4209	4072	4189	4242	4182	4225	4265	5	5	43	22	39	15	4	0	3	3	1	5
220327	-40.9010694707015	-7.83079718839096	402.785517	4158	4121	4075	3978	3924	3871	4898	5040	5119	4870	4930	4990	10	24	78	0	3	0	110	1	16	0	2	4
220330	-42.6742286110912	-5.35846546591049	109.371522	12744	12909	13105	13514	13741	13966	12806	13173	13232	13274	13339	13398	6	4	2	0	0	5	12	4	1	2	15	17
220335	-42.4395699620089	-9.33520004406841	393.542498	6062	6058	6054	6045	6041	6036	6721	6915	6996	6677	6722	6767	0	0	1	0	0	11	17	15	23	102	6	29
220340	-41.6523852113084	-6.95790184268742	403.826331	6070	6143	6230	6414	6515	6616	6532	6721	6793	6587	6616	6662	0	2	64	0	2	0	1	1	0	17	1	3
220342	-41.2718814488667	-4.2534336344923	141.22692	4284	4286	4287	4290	4291	4292	4312	4435	4447	4264	4262	4261	10	3	0	0	67	0	0	0	1	0	0	0
220345	-41.9768511187551	-9.00807494342793	351.875002	9079	9201	9336	9620	9777	9933	10329	10628	10795	9246	9271	9296	0	5	1	0	4	3	30	0	85	15	2	44
220350	-42.1381444495036	-6.20171946131167	188.255139	14971	14991	14986	15261	15252	15244	14174	14577	14490	14499	14452	14394	1	115	23	0	12	25	3	2	17	25	25	11
220360	-43.6648111316973	-8.09646228958409	260.112666	4145	4108	4072	3994	3951	3909	4722	4858	4923	4667	4702	4738	43	0	0	0	0	0	1	0	0	143	0	1
220370	-42.2353645251038	-3.89560453063831	67.880083	34376	34610	34850	35353	35631	35908	36190	37231	37520	37765	38049	38322	233	119	72	1	36	1	8	5	0	3	44	365
220375	-42.7944014031782	-9.47860628628754	401.142971	4659	4652	4637	4604	4587	4569	5190	5339	5402	5076	5104	5133	0	2	7	0	1	2	4	1	3	63	9	14
220380	-42.9243058019859	-7.79177560177302	313.90046	4322	4271	4225	4127	4073	4019	4468	4596	4615	4368	4366	4366	2	1	0	0	0	2	1	0	0	3	0	2
220385	-41.800314291439	-7.46679537490687	212.375179	2426	2436	2445	2464	2474	2485	2551	2624	2643	2482	2487	2492	1	1	0	1	0	3	1	0	1	0	0	8
220390	-43.0206447383255	-6.76967243378636	120.019117	54962	55243	55545	56180	56531	56880	56090	57700	57968	57707	57928	58158	83	82	124	10	25	5	37	16	135	545	20	150
220400	-42.2633660989624	-6.39529262258713	246.935834	5247	5242	5236	5225	5218	5212	5292	5443	5458	5230	5234	5233	0	0	0	0	0	18	0	0	1	1	0	3
220410	-42.6911278448088	-6.62334353190539	131.988545	5263	5280	5300	5343	5366	5390	5017	5160	5147	4483	4419	4363	3	3	25	0	7	1	3	0	6	31	27	5
220415	-40.7955673541325	-7.32787104055435	399.543257	2363	2383	2405	2450	2475	2500	2255	2319	2315	2879	2921	2961	12	14	84	0	0	1	0	0	3	3	2	0
220420	-41.1361573365002	-6.99417113754419	262.454876	7041	7042	7041	7040	7039	7039	8293	8533	8315	8619	8726	8857	2	14	0	0	0	1	0	1	6	5	6	2
220430	-40.6172329306571	-7.08841253289163	427.350641	10090	10154	10220	10358	10435	10511	11054	11373	11502	11122	11202	11284	8	2	67	0	4	14	1	1	11	34	42	122
220435	-41.3575797604714	-7.15841762588982	231.791406	4854	4902	4954	5063	5124	5184	5255	5406	5465	5475	5193	5237	1	5	16	0	3	16	0	2	5	3	2	3
220440	-45.3469199782092	-9.83456990551612	450.445901	10378	10498	10623	10886	11031	11175	10351	10648	10681	10393	10415	10429	0	3	2	0	0	9	0	0	0	0	10	3
220450	-43.5669236545324	-6.78524690867309	168.484212	10401	10490	10574	10751	10849	10911	9587	9860	9809	10268	10268	10268	6	9	9	2	0	2	3	18	38	204	1	20
220455	-43.687721027429	-9.39511130371931	521.62762	4260	4306	4356	4460	4519	4576	4343	4468	4491	4401	4417	4432	1	0	0	0	0	2	1	20	76	20	8	4
220460	-42.5625630466248	-5.98778789069952	218.668575	3714	3718	3725	3739	3747	3755	3674	3779	3784	3771	3776	3782	18	1	1	0	0	0	0	1	0	3	0	0
220465	-41.8197731840424	-2.85400860719721	2.11839	8018	8108	8209	8422	8539	8656	8420	8663	8734	8914	8993	9069	0	0	0	0	146	28	37	6	0	5	8	27
220470	-41.7101940564928	-6.66712034067942	391.764539	14568	14689	14812	15068	15210	15351	14973	15403	15490	14868	14877	14909	16	6	94	0	57	33	49	0	1	192	5	2
220480	-41.7399141279438	-6.82693267828703	429.360468	8528	8618	8706	8891	8994	9095	9354	9624	9739	9326	9396	9463	14	30	113	2	1	0	5	1	5	30	3	1
220490	-41.6794480824978	-7.73431069665783	252.626282	7662	7662	7664	7669	7671	7674	7790	8014	8043	8218	8264	8307	12	12	7	28	1	7	0	6	26	0	1	0
220500	-41.4800253104968	-7.45128081314228	230.590589	10349	10310	10277	10208	10170	10132	11084	11403	11498	11099	11165	11219	3	12	13	0	0	14	0	0	25	0	19	0
220510	-43.0254965077817	-7.60811663252844	241.606698	10263	10208	10143	10007	9932	9858	10558	10861	10904	10677	10703	10728	8	109	19	0	2	0	15	0	5	27	1	13
220515	-41.2107620506702	-7.93626448750448	316.097571	5713	5702	5708	5694	5700	5707	5597	5774	5831	5719	5696	5670	4	1	4	0	17	28	37	0	60	0	93	0
220520	-41.1464748134968	-7.35315232722134	310.566689	16089	16260	16446	16837	17054	17268	16826	17310	17786	18008	18202	18364	197	0	90	3	11	15	21	11	14	0	3	11
220525	-42.6339595632103	-6.0965775947567	168.391235	3940	3969	3959	3939	3927	3916	4171	4291	4318	4309	4333	4358	126	2	2	2	0	1	1	1	6	2	1	2
220527	-41.8198222185671	-4.77315894428875	223.811535	4321	4388	4423	4495	4535	4575	4523	4653	4683	4637	4682	4708	7	3	1	1	0	1	0	0	0	10	4	1
220530	-43.5027430064021	-7.08463219387257	150.579219	4557	4606	4648	4737	4786	4835	4371	4496	4490	4383	4380	4372	0	23	21	0	1	0	45	8	9	4	1	22
220535	-42.4178485806471	-8.48912572192957	263.621953	2947	3070	3090	3134	3158	3182	3199	3291	3315	2960	2955	2951	1	1	1	0	15	0	0	0	2	1	0	1
220540	-42.1876898035533	-3.51310354787667	16.715525	13113	13139	13169	13230	13265	13298	13779	14175	14276	13822	13874	13929	3	3	0	0	86	1	3	11	4	0	1	6
220545	-42.4277370789814	-3.48803382556586	25.384784	4383	4407	4434	4491	4523	4554	5345	5500	5614	5100	5158	5214	14	0	0	0	0	0	0	1	2	0	1	0
220550	-42.5783745315457	-4.76305063948266	130.372803	33235	33575	33908	34606	34993	35376	35164	36177	36485	37095	37409	37724	2	9	12	0	1	79	22	5	9	7	14	185
220551	-41.7026007596661	-5.16137275429351	191.540206	4477	4498	4486	4462	4448	4435	4769	4906	4941	4757	4775	4793	22	16	0	0	1	3	17	0	0	1	0	4
220552	-44.2437006323999	-10.326786813699	424.625118	4947	5005	5070	5280	5356	5431	5250	5401	5444	5377	5407	5439	0	0	1	0	0	0	1	0	0	0	64	0
220553	-43.1331097430468	-9.22202472045584	448.753103	4060	4077	4091	4121	4137	4153	4388	4515	4559	4517	4553	4588	0	1	0	0	22	30	17	0	1	8	6	12
220554	-42.6273837298549	-5.83658344062351	237.410052	2245	2252	2261	2282	2293	2304	2563	2637	2676	2656	2689	2721	44	25	8	0	41	12	37	0	0	3	0	0
220555	-42.6167425390488	-4.50872974922941	111.432814	7025	7149	7289	7582	7744	7904	7862	8090	8210	8008	8097	8184	35	4	1	0	25	20	6	2	4	4	0	10
220556	-41.530275405735	-8.48243711515927	424.178786	4545	4632	4716	4893	4991	5088	4543	4673	4692	4523	4529	4535	3	0	0	0	0	0	0	0	188	0	2	25
220557	-41.6054686902431	-4.39274638665332	375.611591	5869	5917	5974	6094	6160	6225	6520	6708	6796	6422	6470	6517	82	2	32	1	37	25	42	16	0	6	40	23
220558	-42.6490132063022	-5.41214416962348	112.793878	3573	3635	3704	3847	3927	4005	3684	3790	3817	3863	3892	3920	0	1	1	0	1	0	2	0	2	0	0	0
220559	-41.5823863012861	-6.51534762977601	441.686211	4197	4268	4329	4456	4526	4596	5042	5188	5292	4853	4905	4958	0	4	2	1	21	0	14	17	1	23	0	10
220560	-43.9310455151444	-7.26659997541352	304.118358	5621	5617	5612	5601	5595	5589	5586	5746	5753	5281	5254	5229	0	0	0	0	13	6	0	2	175	10	1	8
220570	-41.6645672322748	-2.88156653584822	4.84277	24503	24659	24847	25243	25462	25679	26147	26900	27148	28422	28725	29034	23	48	11	1	23	53	27	1	1	32	93	71
220580	-42.3716375238246	-3.46081763518067	31.156909	23841	23714	23561	23241	23064	22888	24323	25021	25099	24711	24773	24824	310	19	21	27	4	0	15	11	1	0	11	3
220585	-42.505141246491	-3.48421200519069	29.288423	6889	6980	7077	7280	7392	7504	7680	7902	8012	7816	7896	7974	15	1	9	2	7	3	0	0	1	1	0	3
220590	-43.8754746716661	-8.01135867397569	245.405068	5125	5106	5085	5042	5018	4994	5357	5511	5543	5209	5218	5223	5	2	0	0	0	0	0	0	0	0	1	9
220595	-40.6628542913824	-7.44355666136108	785.37198	6344	6469	6604	6888	7044	7200	7154	7361	7477	7810	7937	8059	154	46	116	1	3	0	18	10	0	0	0	0
220600	-43.8883140086213	-7.11929537745121	283.947438	4308	4341	4370	4430	4464	4713	4198	4318	4297	4456	4454	4453	1	21	43	0	0	22	8	2	7	41	3	12
220605	-41.1238546846189	-7.46548268448323	240.38732	6035	6126	6191	6326	6400	6474	6428	6613	6672	6222	6240	6260	0	0	2	0	1	1	1	0	0	0	0	0
220610	-42.5586289027608	-3.71102728343893	77.565424	9868	9984	10103	10353	10492	10629	10465	10766	10863	10485	10530	10586	143	159	14	31	90	8	32	9	4	35	136	4
220620	-42.8931666492627	-4.16821558232068	42.263206	30104	30306	30517	30962	31209	31453	32178	33104	33410	32292	32476	32658	472	142	64	10	18	8	23	1	1	3	40	40
220630	-42.7358295252403	-5.68224178043601	194.351161	1382	1394	1406	1430	1443	1456	1194	1228	1212	1253	1244	1236	20	3	29	13	17	5	1	1	0	0	1	1
220635	-41.4479595412321	-4.69995347755744	394.453341	7110	7237	7393	7721	7903	8083	7030	7220	7246	6770	6759	6750	0	0	8	1	23	27	44	9	1	0	1	90
220640	-42.6173989159071	-5.55148563139471	180.141878	10392	10468	10542	10696	10782	10867	10321	10616	10639	10337	10335	10337	13	86	86	1	5	2	38	6	4	0	3	7
220650	-41.0328934036477	-7.00350247264632	257.732903	6812	6867	6914	7014	7070	7125	7163	7369	7425	7391	7439	7486	5	15	212	7	59	61	1	0	97	10	77	4
220660	-45.2957402208575	-9.75583366808834	447.659628	10332	10395	10472	10632	10721	10809	10335	10632	10663	10349	10354	10363	0	0	21	0	22	70	13	34	3	2	4	0
220665	-43.9018743653614	-9.71931949215443	504.15628	4478	4509	4547	4358	4400	4442	4241	4362	4378	4068	4060	4053	3	6	3	0	40	0	5	0	0	0	33	0
220667	-42.3090633949589	-3.74225509621994	68.051079	6189	6308	6448	6742	6904	7066	6377	6560	6611	6499	6537	6574	28	4	1	7	172	0	110	37	1	2	1	1
220669	-42.096769081771	-3.32385978507354	11.045333	6394	6400	6411	6436	6449	6462	7655	7877	8024	8464	8591	8714	1	0	0	1	2	9	9	7	13	4	2	3
220670	-42.6682272300917	-6.96712849109696	144.887004	7793	7800	7797	7792	7789	7786	6947	7144	7070	7327	7284	7248	0	5	0	0	0	4	1	0	3	10	0	4
220675	-42.1793030784653	-4.62693209174171	117.973978	3893	3904	3922	3960	3982	4002	4048	4165	4192	4560	4609	4661	4	3	5	0	0	0	0	0	0	1	1	2
220680	-42.6239510484895	-3.99122535178459	45.56224	7346	7453	7564	7797	7926	8054	8044	8276	8378	8214	8282	8356	8	14	43	1	1	2	21	0	0	2	10	5
220690	-41.928722314402	-6.44940513691504	221.012254	6766	6769	6773	6782	6787	6792	6191	6367	6321	6498	6478	6459	1	13	8	0	0	39	31	2	7	48	0	1
220695	-41.9345074978553	-5.28605764396126	151.976665	3153	3144	3139	3129	2779	2774	3383	3481	3547	3260	3295	3329	14	1	8	0	0	1	2	0	2	1	1	4
220700	-42.1314056604251	-7.01641800596289	165.783474	34138	34339	34538	34760	34989	35218	35075	36082	36293	35646	35788	35931	530	102	86	3	24	13	166	8	18	178	48	144
220710	-42.5785516089696	-5.84715857344544	236.262367	2247	2213	2181	2113	2076	2038	2637	2713	2755	2630	2652	2678	12	18	0	2	10	0	18	2	0	0	0	0
220720	-40.9058620823742	-7.35471211551845	362.989164	7237	7291	7343	7453	7514	7574	7340	7551	7582	6651	6672	6687	0	0	0	0	1	0	4	0	0	1	0	2
220730	-42.2569576294243	-7.77556291450923	199.2107	4156	4157	4144	4117	4103	4088	4462	4517	4562	4059	4053	4049	0	0	7	4	1	1	0	0	5	23	2	2
220735	-42.8169360897963	-7.85252009217664	283.007275	2827	2802	2759	2670	2620	2571	3616	3721	3802	3366	3399	3434	0	0	1	0	0	2	0	0	1	2	0	8
220740	-44.2325685791726	-8.72950111876504	284.88902	5279	5358	5431	5586	5671	5756	4985	5128	5116	4993	4977	4962	4	0	2	1	0	1	1	1	1	0	4	0
220750	-43.0618435228749	-5.97979683607055	89.78159	12270	12346	12435	12622	12725	12828	13721	14117	14306	13745	13867	13986	7	6	6	2	15	48	23	2	0	2	2	4
220755	-41.7013852455649	-7.1014662443006	333.679116	4386	4399	4404	4417	4424	4430	4531	4662	4686	4147	3908	3891	1	2	5	0	0	3	0	1	1	27	1	29
220760	-44.6343146131202	-10.2171809705429	333.246033	9423	9498	9569	9719	9801	9883	10313	10611	10731	10265	10347	10417	0	5	0	0	0	1	0	0	0	0	2	9
220770	-41.7781705920245	-2.90336014450892	6.629508	134122	135525	137030	140190	141939	143675	140839	144892	146059	145729	146735	147732	65	167	205	70	404	226	1060	10	4	11	365	702
220775	-42.44052674629	-5.85624732031881	130.497336	4179	4183	4177	4165	4158	4151	4127	4245	4246	4546	4573	4424	1	0	0	0	0	12	5	2	7	1	6	1
220777	-41.2522813962752	-7.68076393508747	257.787199	5652	5684	5707	5756	5782	5809	6171	6349	6417	6106	6142	6178	19	6	10	0	18	54	40	19	77	0	10	7
220779	-42.3888654971449	-5.25109342941114	125.004642	3030	3059	3090	3154	3190	3226	3713	3821	3903	3757	3808	3858	0	0	1	0	1	1	1	2	1	2	2	7
220780	-41.1470964851424	-8.14143613489509	355.406823	16769	16925	17108	17436	17648	17859	16930	20416	20390	19783	19867	19947	11	8	18	0	289	13	201	4	23	6	158	2
220785	-43.2217523026137	-7.96428695477047	332.169547	3985	3910	3919	3939	3951	3961	4291	4415	4465	3666	3646	3629	0	3	6	0	0	1	3	7	1	1	0	0
220790	-41.4585599330709	-4.42705526541623	603.50329	36346	36594	36776	37158	37370	37580	36675	37727	37850	37500	37595	37692	309	152	507	173	351	103	238	108	6	49	145	268
220793	-42.2860736700138	-8.06688259438779	262.069516	2066	2108	2157	2260	2317	2373	2105	2394	2418	2410	2426	2445	0	0	0	0	0	0	0	0	1	0	0	0
220795	-42.0482620010711	-8.07496471811903	265.37532	4205	4254	4303	4404	4461	4517	4284	4407	4199	4192	4210	4233	3	2	1	0	1	0	0	0	3	0	0	0
220800	-41.4688267146679	-7.08137391219936	221.103352	69836	70531	71254	70211	71020	71825	70450	72477	73021	73417	74966	75481	365	544	545	1	158	220	44	20	158	275	107	70
220810	-41.4151586072493	-6.24168840966686	275.662796	11498	11647	11805	12138	12322	12504	11722	12058	12125	11713	11766	11798	4	8	44	7	4	0	3	1	1	0	28	23
220820	-40.6182727863013	-6.83268730124508	469.184117	16541	16585	16622	16699	16742	16785	17123	17615	17714	17693	17760	17848	5	6	364	24	4	115	1	0	12	56	19	51
220830	-41.7090415496498	-3.9292874935799	72.237697	25227	25593	25968	26754	27189	27621	25625	26361	26499	27548	27765	27971	4	1	3	36	0	5	92	0	17	13	154	71
220840	-41.7785048523536	-4.27606869325536	159.245956	60506	60762	61045	61637	61965	62291	60249	61975	62107	61840	61963	62088	71	37	65	14	98	4	108	6	7	79	515	334
220850	-42.7109259993477	-3.89142299503453	41.629221	10679	10796	10899	11116	11236	11356	11492	11824	11941	11897	11999	12097	0	0	1	0	2	1	2	0	4	0	2	2
220855	-44.1948371018939	-6.97172468664628	183.097551	2443	2461	2480	2520	2541	2383	2468	2540	2567	2559	2583	2606	0	0	2	0	0	1	0	0	0	4	3	3
220860	-42.2042236753317	-5.6647976938028	92.171156	3162	3203	3242	3326	3372	3418	3159	3249	3260	3085	3083	3088	0	13	0	23	0	2	1	0	0	0	0	3
220865	-41.4170249221793	-8.5854253469422	434.752846	8388	8513	8598	8774	8872	8969	9146	9642	9116	8565	8617	8679	0	1	0	0	0	0	2	0	0	0	4	1
220870	-44.5812141605608	-9.49344824144475	319.969684	7880	7970	8058	8242	8344	8445	8263	8500	8567	8403	8448	8494	1	0	0	0	1	1	1	5	0	0	201	8
220880	-42.6850242313083	-6.24018302114034	157.11994	17599	17686	17786	17996	18113	18228	17633	18138	18190	17576	17563	17569	25	9	77	1	27	22	31	7	4	74	9	46
220885	-44.9525300482529	-10.1287276881395	420.400645	4352	4378	4405	4461	4491	4522	4884	5025	5093	4238	4235	4229	0	0	0	0	3	1	0	0	0	0	8	0
220887	-42.7140434913463	-7.69057550115737	202.399425	3907	3925	3946	3991	4016	4041	4103	4221	4252	4263	4292	4321	4	11	0	0	12	0	0	0	0	0	0	0
220890	-45.2456386842602	-7.55803424497219	213.017834	5718	5718	5716	5711	5709	5706	6577	6767	6869	6841	6931	7015	14	0	0	0	1	8	53	1	0	20	11	55
220900	-43.1401827860102	-7.77085711980515	294.871026	6155	6260	6282	6326	6351	6376	6430	6615	6650	6429	6277	6282	7	0	0	1	0	2	3	1	0	23	0	1
220910	-41.7619256890988	-7.17762649610062	217.600465	5755	5737	5719	5682	5661	5640	5790	5956	5969	6025	6046	6065	1	14	57	0	0	5	0	0	0	0	1	0
220915	-41.9584459530597	-5.80812099835306	137.763874	3364	3387	3411	3463	3491	3520	3352	3448	3457	3794	3829	3864	4	45	2	0	1	1	4	0	0	15	2	28
220920	-45.9205564410726	-9.10679570533628	293.590339	6084	6118	6159	6244	6291	6338	5999	6171	6180	6096	6101	6106	110	1	18	10	4	2	0	8	6	31	0	2
220930	-44.1295859062574	-8.94462421689483	329.616986	4813	4848	4879	4945	4982	5018	5280	5432	5495	5513	5569	5624	1	1	0	0	2	7	0	0	0	0	3	2
220935	-41.5184805579744	-6.94907176392449	352.289295	4658	4705	4756	4864	4923	4982	4841	4980	5015	4920	4467	4489	0	10	0	0	11	3	14	0	19	23	0	0
220937	-42.2808138760659	-6.80145505828923	165.062933	5272	5305	5343	5376	5420	5464	5149	5296	5304	5149	5147	5145	3	0	0	0	0	0	2	0	0	17	0	2
220940	-41.2337647421245	-6.98184847697697	238.271321	5168	5171	5179	5196	5205	5214	5729	5895	5965	6008	6072	6136	2	17	18	0	7	83	0	0	369	3	1	0
220945	-42.7111968050238	-6.04671759629306	244.671987	1907	1928	1953	2004	2032	2060	1965	2019	2032	2058	2073	2087	4	1	1	0	1	27	3	0	1	0	0	2
220950	-41.9182128600204	-7.42233683737326	224.362345	3460	3478	3493	3523	3540	3557	3626	3731	3756	3653	3663	3679	7	0	0	0	0	0	0	0	12	0	2	0
220955	-42.9990725170726	-9.06256053587373	482.859977	4239	4271	4308	4385	4428	4470	4311	4434	4455	4313	4322	4332	2	31	25	0	0	31	33	4	11	8	3	1
220960	-42.1135025901892	-5.93286766298678	132.610874	3351	3310	3270	3185	3138	3092	3132	3222	3201	3069	3044	2925	3	8	12	0	107	20	1	1	0	125	86	60
220965	-41.6895971516657	-8.23775474973057	426.789234	3834	3862	3889	4652	4689	4725	5015	5159	5224	5575	5627	5686	14	1	0	61	19	0	8	5	4	0	0	0
220970	-42.5385319870053	-7.24397610386385	150.57684	6311	6289	6258	6192	6156	6120	6276	6456	6461	6301	6294	6290	1	11	0	0	1	4	5	3	1	76	2	1
220975	-45.301405510563	-10.0299401062335	437.275626	2339	2349	2361	2387	2402	2416	2455	2525	2544	2825	2864	2901	2	6	4	0	0	0	0	1	0	0	0	0
220980	-42.6988309840949	-5.98966743952697	250.831589	4331	4391	4457	4596	4673	4749	4342	4466	4485	4754	4793	4831	0	13	0	0	18	15	8	0	0	1	6	24
220985	-41.3460536519366	-6.81893098950292	279.358976	4216	4201	4182	4144	4123	4102	4364	4489	4511	4445	4461	4476	23	7	15	0	19	1	0	2	7	27	5	0
220987	-41.256286959289	-3.93859743411526	250.	4943	4981	5025	5117	5168	5219	5008	5151	5174	5608	5663	5718	1	9	11	1	31	39	0	5	0	0	4	0
220990	-41.8992637510964	-5.50879753777524	168.360243	6609	6546	6486	6360	6291	6222	6672	6863	6877	6157	6117	6079	69	7	4	1	0	4	4	0	1	0	0	0
220995	-41.8637422049467	-6.91901783852341	310.464528	4378	4406	4420	4450	4467	4484	4776	4914	4965	4648	4672	4693	36	1	0	0	0	1	9	2	1	7	3	5
220997	-42.4531261733045	-3.81316887361888	98.95245	5948	6101	6271	6628	6826	7022	7081	7287	7440	7337	7459	7578	9	7	26	10	135	5	0	1	2	0	3	3
221000	-42.2564375329406	-8.34884968799341	211.524143	17881	18039	18211	18571	18770	18968	18689	19073	19264	19553	19702	19852	10	2	13	0	21	8	18	2	143	4	76	26
221005	-41.8301087692171	-3.80571635649951	37.626067	4984	5065	5151	5330	5429	5528	5045	5190	5217	5141	5168	5189	0	0	0	0	0	0	3	2	0	1	6	32
221010	-42.5701794157863	-7.49300878090782	173.736624	3819	3811	3805	3792	3784	3777	3730	3837	3835	3700	3690	3682	0	2	4	0	3	0	16	0	16	8	0	1
221020	-41.4794072341782	-6.87062624465213	402.782571	6706	6744	6762	6799	6819	6840	6808	7004	7028	6608	6582	6574	115	53	20	0	0	23	4	0	16	21	0	1
221030	-40.8369132447998	-7.08531500457718	369.242885	5752	5797	5842	5937	5989	6041	5908	6078	6111	5677	5697	5719	4	2	1	0	4	1	0	0	4	1	2	0
221035	-42.5443519903866	-9.17200187707728	341.298168	4300	4325	4348	4398	4425	4452	4899	5041	5115	4423	4439	4451	0	3	1	2	0	5	8	1	0	5	0	1
221037	-41.3228378191747	-6.82814382976455	297.860054	2485	2504	2511	2527	2536	2544	2596	2670	2687	2561	2567	2573	4	0	0	0	0	0	0	1	4	0	0	0
221038	-42.1853773737544	-5.86229863428784	180.495613	2038	2040	2044	2054	2059	2064	2083	2143	2153	2113	2116	2386	0	0	0	0	31	6	0	8	1	0	3	1
221039	-42.3705290411912	-7.58496911892799	172.247379	2980	2956	2940	2906	2888	2869	3078	3166	3182	2976	2975	2974	1	0	0	0	0	0	0	0	0	1	1	1
221040	-41.319798489524	-5.50066369912748	281.38475	18806	18848	18867	18905	18927	18948	19201	19752	19831	18149	18082	18033	14	33	98	0	150	81	210	25	3	6	68	4
221050	-42.7236601720603	-5.91395164656097	295.886379	12628	12718	12815	13018	13130	13242	13083	13459	13544	13645	13726	13810	55	14	35	2	91	26	1	2	1	7	4	61
221060	-42.6922851641908	-9.0153604823547	341.636719	27291	27596	27924	28612	28993	29370	30852	31744	32215	32347	32744	33148	22	46	59	0	20	189	51	12	84	101	23	192
221062	-44.8332841775162	-10.8166752206016	545.059801	4596	4640	4694	4808	4870	4933	4178	4297	4270	3559	3517	3475	0	0	4	1	0	0	1	3	0	0	1	14
221063	-44.0676917696104	-7.57738563015195	347.102766	3843	3854	3863	3882	3893	3903	4080	4198	4231	4116	4138	4159	3	0	0	0	0	2	6	0	5	98	29	16
221065	-41.727559224799	-4.91168916423737	246.694204	9050	9133	9174	9258	9305	9352	9506	9779	9846	9619	9663	9706	0	1	0	0	1	2	1	2	0	1	0	5
221070	-40.8175090683555	-7.59913716568336	441.954334	13615	13648	13660	13687	13701	13716	13734	14128	14167	14185	14224	14267	158	199	171	1	0	29	16	23	43	31	6	14
221080	-41.9109103616519	-7.85795729388299	298.363565	11043	11094	11154	11278	11348	11416	11472	11802	11886	12078	12165	12251	34	3	5	5	17	5	5	50	142	4	0	18
221090	-42.5046917237203	-7.86493805710391	221.046518	4615	4598	4563	4488	4447	4406	4599	4731	4733	4528	4508	4495	0	0	0	0	0	0	0	0	16	0	1	0
221093	-41.392267730941	-7.01701058882809	217.980033	5146	5223	5307	5483	5580	5677	5537	5696	5759	6235	6320	6409	2	3	11	0	1	3	0	2	18	1	2	2
221095	-42.909688830207	-8.40043178009231	281.92883	2383	2361	2337	2287	2259	2231	2897	2981	3037	2755	2779	2805	3	5	0	0	1	0	2	0	0	0	6	0
221097	-42.2839013404883	-6.59635346741982	420.346776	2374	2419	2465	2584	2638	2692	2605	2681	2714	2621	2642	2663	10	4	0	0	10	0	2	0	58	4	1	1
221100	-42.8118344287456	-4.91849389525825	66.44214	728881	740016	751464	775477	788773	801971	779939	793915	802537	814439	822363	830231	4430	4281	3994	119	169	1458	4620	1280	1003	2507	5341	7142
221110	-42.8629297159506	-4.58601815914006	55.770773	40223	40546	40891	41617	42018	42417	41661	42859	43135	42657	42873	43085	34	38	26	1	47	2	56	10	4	14	20	24
221120	-44.5602559238525	-7.22950334456247	175.43514	17216	17377	17547	17904	18101	18297	19017	19566	19811	20152	20390	20623	0	5	14	0	13	14	145	0	32	7	14	23
221130	-41.7405359913299	-6.39819602271571	306.336383	20121	20287	20473	20863	21079	21293	19716	20280	20303	20325	20360	20393	32	116	0	1	95	20	130	71	9	210	38	125
221135	-42.9694445350297	-9.23654108934563	434.615993	5339	5430	5535	5715	5836	5957	5178	5326	5338	4913	4894	4875	0	1	1	0	0	61	2	0	1	61	0	0
221140	-42.2531016233438	-6.5429475544247	252.925149	4480	4485	4490	4500	4506	4511	4429	4556	4560	4336	4325	4316	14	0	0	0	0	4	5	0	1	6	1	3
221150	-41.4797367500354	-7.60284928289199	256.65038	2920	2932	2944	2968	2982	2995	3097	3187	3212	2987	2992	2998	1	0	0	0	0	0	0	0	2	0	1	1
221160	-40.937801396493	-7.14104643395254	412.092799	2912	2922	2929	2945	2954	2962	3030	3117	3136	3076	3032	2990	85	5	0	0	0	2	0	0	17	1	2	8
221170	-41.9089536203039	-7.23577900641265	175.42492	4028	4052	4077	4130	4159	4188	4452	4580	4636	4280	4302	4323	18	2	22	0	0	0	0	2	0	0	0	0
230010	-39.0475466361851	-7.35697659589831	403.108479	8441	8489	8538	8639	8696	8752	10227	10835	11077	10489	10658	10815	1	25	4	51	50	0	245	13	7	107	8	120
230015	-38.7056237709826	-4.22313840937244	94.51232	13256	13503	13770	14331	14641	14949	14658	15388	15627	15337	15508	15673	4	35	145	3	20	9	11	43	1	10	210	88
230020	-40.1182414711655	-2.885310540095	17.29136	49448	49697	50035	50745	51138	51528	52123	54257	54753	57542	58210	58848	106	217	160	2	51	76	30	23	17	0	18	6
230030	-39.4557052761772	-6.092761995	312.957563	46838	46691	46483	46048	45808	45569	48703	50485	50784	51171	51469	51768	786	73	22	4	44	103	281	4	8	423	129	37
230040	-40.1231600775541	-6.56329844005168	472.224616	14580	14711	14832	15085	15224	15363	15585	16253	16423	16207	16337	16468	7	15	40	9	21	7	6	15	6	194	48	16
230050	-40.5446381225739	-3.58698376924817	655.501027	9664	9746	9838	10031	10138	10244	10270	10706	10816	10773	10865	10956	12	8	8	3	0	1	56	1	0	1	2	7
230060	-39.7458206389421	-6.9974983508052	659.081781	5790	5872	5958	6139	6239	6338	6417	6733	6834	6851	6946	7033	4	0	0	0	0	20	16	15	72	7	16	3
230070	-38.2727781487196	-5.52208173974523	69.99965	15611	15769	15944	16309	16512	16713	19154	20339	20829	16360	16433	16505	8	4	51	0	63	1	1	1	9	0	2	5
230075	-39.8288227917225	-3.36487780347731	43.416328	33236	33842	34542	36013	36826	37634	37513	39497	40198	39233	39762	40274	199	58	29	2	19	140	19	13	14	2	65	0
230080	-39.9823868418819	-6.77968784711829	387.24707	6667	6808	6947	7239	7401	7561	6761	7013	7059	6984	7020	7056	0	118	14	193	68	27	11	2	0	45	5	7
230090	-39.4304227833004	-3.94801851861481	81.421924	12911	13176	13472	14091	14435	14775	13649	14251	14414	13927	14031	14135	56	1	50	6	38	5	10	94	5	2	44	108
230100	-38.3898029588509	-3.9061945	22.759254	62326	63449	64832	67736	69343	70938	67265	70439	71400	72651	73561	74465	58	22	106	52	55	28	20	156	7	13	46	148
230110	-37.7727525989113	-4.56706647	10.400832	62385	63318	64307	66384	67533	68673	66049	68886	69616	69167	69771	70363	371	212	305	10	26	116	37	59	32	18	196	277
230120	-38.8094409691659	-4.37039380697671	122.844388	24234	24391	24543	24862	25039	25214	24423	25251	25351	25405	25493	25592	113	65	19	7	33	22	36	98	3	14	233	48
230125	-40.8310967349814	-4.75193827199216	380.983523	10088	10153	10220	10361	10439	10517	10649	11085	11186	10500	10528	10564	1	2	6	0	120	1	42	20	0	0	209	15
230130	-40.1374458093569	-7.20618378918069	630.635586	19845	20068	20283	20733	20982	21230	21214	22133	22373	20689	20768	20848	11	83	224	34	8	2	59	16	7	74	3	48
230140	-39.047554561796	-4.41693064499256	820.247055	12575	13750	13926	13273	13475	13675	12129	12477	12478	11529	11465	11404	7	3	28	2	8	23	11	14	20	3	28	10
230150	-40.161443712374	-6.31942580302218	355.450737	7559	7570	7585	7615	7633	7650	7302	7497	7486	7657	7659	7667	0	1	42	0	6	15	92	126	10	60	6	15
230160	-39.8712747474926	-6.87260711221149	447.416904	21136	21150	21274	21535	21679	21822	21616	22412	22550	22448	22540	22633	5	90	55	16	10	0	27	96	2	81	47	86
230170	-38.9769908769444	-6.94039183200645	282.129911	25559	25358	25428	25574	25656	25736	24480	25142	25113	24573	24517	24470	0	55	2	0	16	0	86	52	0	5	6	12
230180	-38.7201259159638	-6.7271620493217	287.226676	5757	5790	5820	5884	5919	5955	5780	5971	5991	6026	6049	6072	0	19	7	0	1	3	9	2	1	165	79	0
230185	-38.9257848049298	-5.3150473039948	237.058398	16400	16554	16730	17101	17306	17510	17448	18196	18388	17320	17403	17488	1	70	117	9	0	19	22	37	16	16	46	28
230190	-39.3023163692257	-7.30717212691268	406.167553	48049	48841	49681	51444	52420	53388	50386	52496	53011	55373	55959	56576	175	165	171	49	195	3	577	24	12	317	75	353
230195	-38.6385018295574	-4.28876226676818	126.251874	17255	17501	17722	18186	18443	18698	18453	19257	19469	19574	19769	19958	39	8	63	0	5	6	47	70	3	9	160	27
230200	-38.7798806460522	-7.16820872668523	357.38543	20097	20140	20202	20331	20403	20474	20673	21429	21556	21528	21630	21742	192	17	59	0	56	0	100	78	13	117	330	152
230205	-41.1394815381655	-3.00911674619191	18.415092	14019	14130	14227	14430	14542	14654	14812	15418	15558	14475	14519	14560	28	9	2	0	10	44	165	10	35	3	29	22
230210	-38.8800213756291	-4.33120515640856	173.037196	30140	30306	30570	31124	31431	31736	31669	32968	33271	33326	33596	33863	164	83	99	28	37	69	34	58	6	11	298	58
230220	-38.1232730421463	-4.17476322117715	20.365948	43032	43509	44050	45186	45815	46439	46155	48201	48760	49334	49846	50364	266	25	37	1	65	428	20	76	46	14	72	153
230230	-40.1668429070243	-3.05510672431327	17.617453	28666	28861	29095	29585	29857	30126	29566	30687	30900	30873	31071	31259	8	11	3	0	4	4	5	18	5	0	12	10
230240	-39.7332823425095	-5.12574387005676	291.27275	50578	50808	51042	51531	51802	52071	53538	55728	56236	52521	52666	52829	2	155	476	0	55	366	14	464	34	54	381	125
230250	-38.9855138673635	-7.49163800866139	386.630174	38976	39486	39951	40928	41468	42004	39613	41040	41266	45190	45708	46207	227	110	19	2	7	4	2359	14	28	401	142	103
230260	-40.847527740938	-2.9009665745879	17.245514	56021	56377	56807	57712	58213	58710	58470	60784	61278	60163	60520	60870	161	185	174	23	76	291	419	35	11	9	42	38
230270	-40.3790031301681	-7.0733835	560.89284	25773	26047	26270	26738	26997	27254	25553	26359	26417	26510	26578	26648	41	204	327	4	63	122	18	9	302	489	8	108
230280	-39.3103429528638	-4.35534428969186	148.511701	70531	71237	71996	73590	74471	75347	73878	76873	77552	74486	74847	75209	7	112	305	10	249	85	187	538	335	13	701	447
230290	-38.9018287595054	-4.45989661214017	180.305394	15857	15188	15217	16301	16337	16373	16403	16963	17033	17063	17133	17202	85	41	101	0	7	25	15	48	0	38	44	33
230300	-39.1930329149954	-4.22496000078457	146.281747	15983	16271	16581	17231	17591	17948	17977	18911	19233	20020	20359	20687	71	31	37	0	14	181	58	100	42	6	32	104
230310	-40.4738448077338	-3.95161188001281	158.381175	18755	18800	18885	19063	19162	19260	18527	19099	19132	18348	18369	18391	186	45	3	2	6	136	9	4	6	0	7	0
230320	-39.2843720295557	-7.041528	719.299152	26274	26662	27093	27998	28499	28996	26325	27249	27380	26387	26432	26471	12	15	62	3	3	1	38	41	4	90	16	26
230330	-39.4976886800605	-6.53112793786476	232.771603	18557	18628	18713	18892	18991	19089	18649	19270	19338	18567	18576	18586	0	9	5	0	1	1	10	8	0	2	31	2
230340	-40.935631577279	-4.16398856236529	785.470782	15437	15568	15724	16053	16236	16416	16001	16626	16755	16746	16862	16975	0	20	2	1	1	0	2	0	0	0	0	1
230350	-38.2396859406771	-4.13143367820745	41.481233	58268	59158	60099	62076	63170	64256	63932	67002	67956	66124	66834	67503	98	152	137	7	257	507	63	249	2	143	61	169
230360	-39.879466228339	-6.12755629081684	573.994541	15991	16307	16660	17401	17811	18217	17028	17794	18010	18745	18990	19228	82	89	6	3	4	0	5	4	2	105	21	8
230365	-40.2058037894278	-4.65154938565972	274.095216	9343	9374	9414	9499	9547	9593	10508	11029	11198	9951	10003	10053	4	0	1	0	0	0	30	154	3	8	224	0
230370	-38.6640175358384	-3.736487	35.793316	260700	268443	276781	294284	303970	313584	316906	326811	334364	324738	330854	336091	408	227	894	20	814	541	415	1691	103	214	1725	1287
230380	-39.0597431480294	-6.6049605	252.325664	24204	24300	24411	24643	24771	24899	24607	25469	25591	24538	24575	24622	1	61	266	2	160	16	121	678	17	2	3	5
230390	-41.2445958219436	-3.03890118909178	4.652711	12340	12500	12657	12985	13167	13348	12215	12609	12644	12617	12650	12684	70	17	0	0	4	1	60	19	12	13	5	129
230393	-39.1374675315576	-4.84251565928672	233.635083	12145	12259	12379	12631	12770	12909	12790	13316	13439	12853	12918	12982	50	12	3	0	0	4	9	48	15	8	77	13
230395	-38.5012856666587	-4.30217091397851	43.362619	19106	19383	19697	20356	20721	21083	18261	18770	18759	18920	18931	18947	35	55	25	1	185	18	20	68	12	24	151	63
230400	-40.6569510757545	-3.54948786111024	70.947356	20270	20489	20725	21221	21495	21767	21171	22024	22215	22018	22105	22252	55	20	26	1	43	107	11	98	11	5	332	64
230410	-40.6684001308448	-5.17695055079545	284.943046	71326	71791	72206	73076	73558	74036	72386	74904	75249	72853	72959	73102	1893	869	1672	3	575	227	373	817	182	1701	1204	44
230420	-39.4083902977886	-7.23175278993045	424.297375	106078	107618	108998	111894	113497	115087	111198	115724	116759	121462	122716	123963	2137	417	563	224	400	61	1261	117	16	1446	392	1197
230423	-40.9090450981578	-4.41405726551229	544.010732	16214	16312	16428	16669	16803	16936	17317	18057	18246	17077	17172	17272	26	43	5	0	1	6	5	2	0	0	2	1
230425	-40.171278706542	-2.91670805035548	6.964682	20452	20955	21500	22645	23279	23908	22144	23208	23540	22480	22686	22887	6	2	10	4	2	4	0	1	2	0	1	4
230426	-39.2615417650871	-5.90896237382936	245.477856	8435	8466	8504	8583	8627	8670	9108	9508	9615	9094	9149	9203	0	1	1	3	0	0	1	0	0	2	0	1
230427	-38.3472589620963	-6.03133272993446	205.861125	6283	6274	6260	6233	6217	6202	6927	7242	7332	6853	6881	6922	0	1	1	1	6	0	2	7	0	97	2	7
230428	-38.4451218386123	-3.88697288667811	33.056427	32867	33833	34916	37190	38448	39697	38189	40426	41307	46047	47029	47993	97	19	39	1	26	93	19	46	6	2	185	63
230430	-39.5708350212066	-6.92710998064911	337.909216	20657	20881	21144	21695	22000	22303	19244	19687	19605	19007	18931	18859	2	7	1	1	12	5	36	7	32	259	80	114
230435	-40.2587689981082	-3.79895774308495	95.63938	17775	17960	18179	18639	18893	19146	20181	21233	21599	21786	22116	22435	51	191	47	3	74	164	485	17	6	0	6	44
230440	-38.5899275550432	-3.723805035	29.908523	2183612	2219837	2256233	2332657	2374944	2416920	2431415	2473614	2505552	2447409	2476589	2500194	13556	4936	12408	534	11815	15617	12119	29728	4263	5057	34288	39389
230445	-37.7989754860384	-4.44980491741282	22.659777	12383	12579	12817	13316	13593	13867	14072	14825	15095	14851	15028	15233	59	56	39	4	3	5	3	7	0	0	26	24
230450	-40.8214052011868	-3.76061193145276	125.230297	12066	12280	12488	12924	13165	13405	12830	13389	13537	12991	13080	13167	0	4	12	2	53	2	5	32	0	1	21	15
230460	-39.4535299504286	-4.05104127465347	134.484833	4780	4719	4651	4507	4428	4349	6540	6602	6654	6216	6322	6423	60	1	2	0	18	3	5	8	3	2	67	9
230465	-40.755524899564	-4.04693879398909	180.60014	14838	14907	14951	15043	15094	15144	15297	15856	15949	15052	15067	15085	0	3	4	0	9	24	4	7	4	3	86	4
230470	-40.8299389910215	-3.11895215616977	17.197425	49322	49953	50635	52067	52859	53645	51410	53486	53952	52670	52223	52528	50	159	116	69	35	330	503	18	10	155	672	56
230480	-39.2203088858466	-6.88888437288031	313.280313	5366	5411	5465	5578	5641	5703	4931	5031	4999	4626	4589	4551	3	0	0	0	0	0	0	0	0	9	0	2
230490	-40.382146023886	-3.91195412920395	88.251619	8817	8880	8945	9081	9156	9230	9456	9865	9971	10228	10338	10445	0	16	0	0	3	4	6	16	24	2	82	26
230495	-38.6344347805213	-4.04024350050078	66.923845	20168	20373	20599	21075	21339	21600	22405	23502	23853	24091	24414	24727	18	40	63	0	106	219	19	67	1	266	96	28
230500	-40.7526331779113	-4.1624510671404	933.436543	35535	36031	36493	37461	37997	38529	36705	38123	38406	37777	37985	38189	6	25	5	1	4	13	7	5	3	0	8	3
230510	-38.94063328506	-4.26205091860387	900.291814	5763	5803	5844	5930	5978	6025	4307	4227	4070	4165	4058	3956	0	2	0	0	0	1	1	2	6	5	23	9
230520	-40.4018171243637	-4.40799944425957	190.434359	17648	17642	17621	17578	17554	17530	18534	19103	19252	19342	19438	19548	0	6	2	0	19	23	4	16	0	3	168	7
230523	-38.4942395585521	-4.093278	71.050483	35693	37053	38567	41746	43505	45251	48660	52488	54362	55154	56829	58418	313	45	58	5	267	330	21	62	3	11	48	18
230526	-38.8216783127295	-4.81865157790641	141.461292	12811	12836	12964	13232	13380	13528	12735	13156	13206	12928	12950	12977	0	10	28	1	36	23	46	64	1	66	72	9
230530	-40.8939290197956	-3.93613126224114	904.901496	22406	22604	22812	23248	23489	23728	23088	23961	24125	23810	23935	24058	0	6	4	2	6	14	5	5	3	1	8	2
230533	-38.6408630485786	-4.96916642282456	195.289525	9530	9611	9693	9864	9959	10054	11000	11589	11800	11335	11481	11622	393	81	145	0	40	10	22	36	5	5	134	4
230535	-37.3535630985971	-4.71554948783128	15.42027	16344	16555	16789	17279	17550	17819	18186	19089	19385	18393	18572	18746	8	46	38	0	2	105	18	48	13	3	9	19
230540	-38.8630851788798	-6.40303125193041	158.	62743	62953	63154	63575	63808	64040	63262	65377	65612	65453	65681	65900	1	128	936	63	2095	48	45	68	1	779	1293	401
230550	-39.2999056781645	-6.36055472004592	218.558994	86976	87712	88685	90728	91859	92981	92260	96201	97203	96523	97330	98138	1286	809	632	360	207	221	447	442	45	45	260	16
230560	-40.3093482605607	-5.39802810026086	344.171599	25395	25521	25641	25894	26033	26172	25413	26240	26317	25586	25597	25620	243	634	140	1	117	42	617	84	3	162	63	3
230565	-40.7579663399773	-4.90062978571446	293.847382	11285	11331	11370	11451	11496	11541	11353	11729	11768	11335	11350	11358	6	4	18	3	150	34	37	84	8	3	4	3
230570	-38.7159037441224	-6.78836126021327	274.034064	11551	11593	11618	11670	11699	11727	11591	11966	11999	12014	12045	12080	0	3	9	0	2	1	1	34	1	10	74	1
230580	-40.7187261447301	-4.31343168517722	358.61959	39445	39791	40122	40817	41201	40891	39438	40841	41052	40300	40439	40579	0	231	107	2	21	3	30	10	2	0	326	13
230590	-40.7156965105938	-4.543785495	237.72741	38586	38875	39180	39820	40174	40525	38044	39220	39288	37874	37809	37758	6	4	0	0	2	0	9	50	0	0	9	2
230600	-38.3046616556988	-5.80984255286376	127.027912	13036	12974	12890	12714	12616	12519	14313	14943	15114	13725	13766	13808	1	5	9	0	2	0	5	3	0	5	12	9
230610	-39.7922381150857	-3.74541880170377	151.033761	19859	20066	20301	20794	21067	21338	21921	22978	23309	22347	22536	22742	123	89	79	0	9	16	21	21	12	3	106	0
230620	-37.821629513686	-4.68340471185561	11.790894	6683	6764	6849	7029	7129	7228	7462	7833	7955	7321	7373	7428	35	74	17	4	6	8	5	4	1	1	8	16
230625	-38.5264051494908	-3.97045901630545	63.62124	30001	30562	31186	32496	33221	33941	31107	32382	32678	35838	36324	36814	95	15	32	1	107	79	16	32	3	1	55	105
230630	-39.5835332386222	-3.68567310984199	254.566317	41947	42660	43387	44914	45759	46598	45426	46989	47354	48366	48907	49130	46	66	95	1	28	155	83	72	3	1	168	28
230640	-39.583481575771	-3.4994355	107.439849	96437	97968	99639	103145	105086	107012	107281	112662	114441	116065	117719	119320	89	124	407	0	287	321	149	845	26	272	1122	14
230650	-38.9206739559252	-4.55474017465125	146.298716	16671	16805	17135	17829	18213	18593	17602	18390	18610	18626	18820	19009	62	42	47	4	93	10	8	70	3	147	86	72
230655	-39.915677748929	-2.923348	19.612868	30952	31357	31825	32809	33354	33894	34296	35988	36536	37462	38018	38547	30	6	4	2	28	4	6	8	8	1	5	2
230660	-39.6179040158845	-4.52892256233297	796.666436	15735	15896	16061	16407	16599	16789	17689	18579	18875	18894	19151	19401	0	127	126	3	54	32	65	273	23	1	260	115
230670	-38.7625262979074	-5.61088956322615	114.930408	18098	18117	18161	18252	18302	18352	17851	18389	18411	17867	17851	17839	3	1	12	2	4	2	2	7	3	1	9	4
230680	-38.4630972955508	-5.45750203396349	151.	8851	8943	9042	9249	9364	9478	9780	10251	10399	10405	10527	10652	1	0	2	0	5	4	0	3	0	1	31	10
230690	-38.6230050492668	-5.886459045	123.318804	35386	35594	35860	36417	36725	37032	35237	36385	36493	34416	34362	34317	3	7	17	2	56	22	149	80	13	11	49	39
230700	-37.7823914809586	-4.83955516829761	15.801246	30204	30538	30911	31694	32127	32557	30965	32134	32352	32239	32428	32614	280	293	27	363	18	18	6	37	9	3	23	18
230710	-39.2841644573661	-7.58553646567843	662.637503	26770	26929	27169	27671	27949	28225	25810	26584	26578	26697	26709	26730	2	2	11	15	8	1	10	4	100	7	9	72
230720	-39.0051387612294	-7.69274159478333	438.235716	7315	7350	7389	7471	7517	7562	7270	7501	7518	7649	7690	7647	0	0	0	0	0	0	7	5	1	202	18	75
230725	-40.4387354018727	-2.89968270887056	20.88415	12843	13390	13994	15261	15963	16659	15442	16447	16880	17002	17379	17744	122	20	6	0	38	149	9	9	25	1	2	8
230730	-39.3169933556143	-7.210766	407.082737	216560	220248	224014	231920	236296	240638	242139	246515	249829	249936	252841	255648	3345	682	1006	31	309	40	792	48	27	972	205	1274
230740	-39.5267762434303	-6.52254927305863	253.169845	22799	22954	23104	23418	23592	23764	22890	23654	23738	23809	23897	23985	0	35	11	4	5	6	211	104	2	11	198	1
230750	-38.9672750539277	-6.75474797684014	256.085909	31145	31298	31342	31435	31486	31537	29872	30612	30524	31096	31081	31073	0	13	37	3	8	1	65	1567	5	25	16	10
230760	-38.0990948704529	-5.15023902	33.828851	50548	51286	52060	53683	54582	55474	53289	55539	56098	56281	56774	56255	422	23	652	0	25	45	11	49	12	8	292	372
230763	-39.5757886826003	-4.85243417660198	299.103582	15120	15328	15543	15995	16245	16493	17051	17636	17773	18085	18335	18575	0	3	213	3	37	21	11	50	1	0	72	22
230765	-38.6244186465865	-3.87696445102036	55.235647	176741	184483	186688	191317	193879	196422	197301	199808	201693	209748	211267	213404	482	626	655	10	894	696	699	1912	214	360	2430	2290
230770	-38.6858512476873	-3.89186946	79.517289	89742	91592	93196	96565	98429	100279	102982	108525	110523	112926	115464	117306	159	99	322	2	101	40	141	103	19	20	224	120
230780	-40.1516436427496	-3.120707025	28.760869	20386	20369	20342	20285	20253	20222	23107	24250	24622	24707	25031	25349	135	69	13	33	40	44	187	15	18	3	13	8
230790	-40.6993551750691	-3.22501222744216	87.242016	8869	9055	9266	9708	9952	10195	10304	10892	11118	10220	10338	10458	3	66	10	29	0	19	121	20	9	10	30	69
230800	-40.3421348648013	-3.52387058428249	84.950289	30240	30812	31387	32593	33261	33924	33256	34874	35388	35201	35622	36040	97	20	13	9	11	186	716	101	75	698	744	113
230810	-38.772795438031	-7.387398	384.62002	43033	43503	41829	42852	43417	43978	41679	43871	44211	44217	44543	44836	37	102	20	1	127	116	135	12	13	270	362	48
230820	-40.4508809567861	-3.53900666231988	673.559566	11450	11527	11614	11797	11898	11999	12148	12656	12780	13693	13874	14049	0	51	9	7	5	7	18	5	0	1	4	3
230830	-38.9431567662076	-7.31042779678189	342.361442	27323	27542	29999	30620	30965	31306	27355	27861	28077	28317	28259	28204	105	86	34	0	23	1	21	137	23	49	167	85
230835	-39.2035741816436	-5.67956410088697	208.553103	13131	13460	13559	13766	13881	13994	14111	14691	14826	13078	13074	13062	0	8	2	1	0	0	4	11	0	0	10	0
230837	-39.9700648820021	-3.56859990655738	70.698291	11580	11704	11838	12117	12272	12426	12131	12625	12737	12800	12906	13009	0	17	111	0	11	79	21	23	5	1	16	9
230840	-39.1451977078653	-7.24323151378516	349.582683	32569	33293	33620	34309	34690	35068	33690	34926	35135	34258	34404	34529	61	8	20	0	6	0	53	12	23	41	2	44
230850	-39.6244052478572	-5.74700454	250.37666	41243	41295	41333	41411	41454	41497	44364	46252	46728	42707	42792	42891	101	47	94	45	166	7	1	35	133	100	118	5
230860	-40.0700674615929	-4.78309129145873	684.663081	16445	16516	16596	16763	16856	16948	16557	17114	17178	16706	16733	16760	2	1	29	0	167	187	54	194	7	11	338	7
230870	-38.3649073450731	-5.09695200016721	72.998369	65067	65555	66091	67216	67838	68456	61751	63296	63126	62086	61886	61713	143	62	72	4	14	12	4	92	79	11	59	29
230880	-40.6835989271198	-3.46636327439925	62.069646	7110	7209	7284	7443	7531	7618	8005	8406	8538	8069	8149	8225	63	15	4	15	2	55	7	1	4	0	69	0
230890	-40.1241788929331	-3.22883053425389	46.351633	18338	18644	18976	19673	20059	20442	21111	22269	22695	20703	20913	21119	0	141	106	3	39	53	10	150	10	2	34	1
230900	-40.7452804651593	-3.90602997959821	177.694552	14029	14202	14384	14765	14976	15185	14007	14481	14537	14102	14124	14146	109	8	3	3	82	24	197	49	71	0	11	1
230910	-38.9930659239268	-4.29952832007765	802.828922	9020	9119	9222	9438	9558	9677	10975	11642	11914	11485	11684	11876	3	6	8	1	2	1	1	7	0	0	20	11
230920	-39.6794854726644	-7.08410281138904	450.224079	12168	12229	12300	12448	12530	12611	12974	13522	13659	14256	14423	14586	14	58	107	0	65	92	15	11	3	69	61	32
230930	-40.5653033548825	-4.7068083499366	244.410516	29435	29523	29604	29775	29870	29964	30615	31770	32016	30977	31089	31210	18	263	237	4	12	3	8	23	0	2	333	112
230940	-40.7747672682117	-5.53386483554612	346.114615	25957	25944	25863	25693	25598	25505	27418	28485	28703	27461	27555	27655	26	168	281	0	89	106	43	85	6	155	239	21
230945	-38.5985379827902	-4.48506654454779	129.814562	21704	21953	22125	22485	22684	22882	23359	24371	24636	24012	24193	24373	16	19	28	25	156	75	32	46	11	2	255	274
230950	-38.9135959845487	-6.24279878368762	188.202539	21935	22025	22026	22028	22029	22030	21268	21824	21784	21392	21340	21294	0	61	367	1	207	0	68	357	1	95	341	3
230960	-38.4670222648935	-4.17054051	79.649309	45307	46652	47850	50365	51757	53139	54881	58281	59689	61846	63202	64521	242	33	109	8	182	28	55	70	75	40	319	86
230970	-38.6182993120325	-3.98612002229387	68.508171	53591	54720	56124	59071	60701	62320	65772	70018	71839	72249	73880	75411	229	237	207	2	165	282	263	205	49	164	191	360
230980	-38.9258889386659	-4.22476543307066	745.584379	11018	11103	11184	11354	11448	11542	11097	11473	11519	11607	11646	11684	20	22	22	5	12	19	2	12	19	5	16	26
230990	-40.6967361072542	-3.97839438605716	141.224469	5722	5789	5852	5985	6058	6131	5950	6184	6233	5986	6012	6037	24	2	1	0	2	2	2	6	3	1	8	3
231000	-37.9662351610974	-4.74394507677329	22.482774	8184	8212	8234	8279	8304	8329	8797	9173	9268	8869	8920	8972	25	8	4	5	3	1	1	1	1	2	1	44
231010	-38.8450290663103	-4.14898177452437	425.106201	9980	9780	9743	9666	9623	9580	10352	10755	10838	12005	12170	12330	20	15	43	0	75	112	47	64	11	2	22	4
231020	-39.0295453441225	-3.41163500915711	28.524682	28314	28929	29574	30927	31675	32418	30665	32116	32557	31638	31950	32255	9	11	27	1	28	91	16	33	9	3	13	550
231025	-39.1481155272123	-3.43619672787107	31.530251	26004	26655	27209	28372	29015	29653	28192	29503	29892	30041	30392	30733	67	28	7	1	32	8	5	27	6	1	43	67
231030	-40.6942072413457	-6.21033600172244	474.988558	32533	32770	32987	33443	33695	33945	30596	31983	32231	31320	31233	31160	66	353	229	81	2	1	146	39	19	142	218	54
231040	-39.2394664950313	-4.09743233197343	94.691117	11033	11080	11131	11238	11298	11357	11573	12032	12130	11308	11334	11360	1	34	138	1	46	0	2	16	0	4	43	7
231050	-39.7139376447036	-5.4546855	506.095489	40958	41151	41340	41738	41959	42177	40762	42055	42152	41942	41978	42064	3	6	5	1	5	21	9	5	1	5	4	1
231060	-39.0741275240802	-7.82991461205567	511.138848	7086	7139	7196	7316	7382	7447	7715	8067	8168	8226	8319	8483	0	0	0	0	0	0	5	0	0	60	101	7
231070	-39.267008731469	-3.79626673615443	65.182101	32517	32673	32707	32779	32818	32857	33717	34955	35166	35412	35615	35823	241	21	23	36	72	39	28	144	8	242	98	22
231080	-38.4591360389541	-6.04507690203015	552.36573	15201	15316	15358	15447	15496	15545	15291	15784	15828	15764	15798	15838	13	6	9	9	6	45	21	218	5	10	46	27
231085	-38.3000879762561	-4.02780399274118	29.615138	15376	15685	16026	16741	17137	17530	17143	18022	18322	18691	18969	19247	48	4	23	1	4	195	14	16	0	10	3	19
231090	-39.419406255538	-5.80856955977343	267.691951	13135	13138	13141	13148	13152	13156	14736	15449	15673	15501	15646	15820	54	2	3	1	57	259	5	2	2	1	20	9
231095	-40.6465412477527	-4.24215414323442	204.088485	8539	8469	8388	8218	8124	8722	9483	9812	9857	10216	10292	10365	1	2	1	0	1	14	4	0	0	0	0	0
231100	-40.9263795102653	-4.74395073194117	718.605786	11817	11880	11946	12086	12163	12240	11905	12308	12356	12003	12021	12041	1	0	1	0	0	2	2	6	1	0	12	1
231110	-39.1153314614829	-7.53574644160671	496.829327	15733	15791	15852	15982	16053	16124	14792	15127	15058	15065	15015	14971	4	69	127	0	0	0	522	7	3	216	138	54
231120	-40.0321325356878	-7.09017946960707	552.998157	9210	9346	9443	9646	9758	9870	9670	10058	10144	10276	10363	10448	7	43	75	3	0	4	29	95	9	63	6	24
231123	-38.1579178531648	-5.72166790374219	152.995047	5747	5765	5763	5760	5758	5756	6478	6792	6891	6129	6153	6181	2	2	16	0	211	1	75	8	1	3	8	0
231126	-40.7044888468331	-5.8470092293282	417.427217	18515	18700	18861	19197	19384	19569	20079	20979	21230	19918	20041	20158	2	1	58	72	69	26	82	11	32	586	667	231
231130	-39.0117446758304	-4.9637	190.499305	70493	71380	72181	73863	74793	75717	76105	79505	80447	80605	81444	82258	519	101	294	4	213	140	560	637	12	39	432	203
231135	-39.202294366455	-6.25121190037953	209.625964	15584	15579	15570	15553	15544	15535	15708	16222	16272	15000	14954	14911	8	5	3	0	5	0	183	1	0	2	13	3
231140	-39.2943542269635	-5.19840483742558	196.481823	58896	59172	59186	59213	59229	59244	68966	72951	73517	71912	72865	73812	0	76	106	0	278	101	54	166	7	9	119	98
231150	-37.9905222250863	-5.06872895444067	26.391099	17231	17506	17805	18432	18780	19124	18652	19517	19772	19422	19608	20810	184	76	121	0	45	20	1	17	0	3	100	140
231160	-38.7295707505904	-4.22295815020099	94.71711	25269	25463	25682	26140	26394	26646	25702	26624	26768	26423	26539	26660	13	22	243	1	15	24	43	244	11	1	40	6
231170	-40.5846120036545	-4.14156760083061	153.812138	21691	22049	22431	23235	23679	24121	19310	19626	19444	19460	19315	19179	2	125	7	1	205	780	491	46	15	5	553	266
231180	-37.9754312969011	-4.93973781536402	25.355482	58607	59583	60633	62837	64057	65268	63975	67023	67960	69892	70793	71723	195	637	516	378	601	98	558	622	34	25	79	62
231190	-39.9045806984177	-6.53643335248083	317.223345	16297	16387	16462	16618	16705	16791	16282	16806	16851	15754	15716	15681	0	5	0	75	46	8	2	1	0	65	25	0
231195	-40.46475206463	-7.28452868497372	698.275775	14068	14194	14319	14582	14727	14871	15798	16586	16845	15453	15570	15684	50	46	102	1	7	85	8	40	37	7	12	32
231200	-40.2094628598127	-3.45977534173114	46.09569	26655	26987	27354	28122	28548	28970	28741	30041	30410	29977	30234	30512	169	46	33	51	9	4	36	78	3	6	26	27
231210	-39.7379797815466	-7.18089778328218	531.892253	17012	17151	17292	17588	17752	17914	17574	18242	18369	17181	17195	17219	59	9	23	7	2	2	15	20	2	179	121	57
231220	-40.153507813582	-4.3332705	198.780219	42588	42775	42961	43351	43567	43781	43344	44864	45080	42759	42793	42822	0	49	355	7	174	160	204	90	31	122	508	10
231230	-40.8644898757611	-4.04472699	913.126937	40264	40566	40878	41533	41895	42255	43077	44929	45407	44186	44507	44825	0	21	18	0	0	0	5	6	1	2	7	1
231240	-38.9720758652803	-3.6056325	17.170729	36301	36938	37556	38852	39569	40281	40312	42311	42962	43947	44526	45141	67	32	18	2	151	29	27	172	1	4	202	97
231250	-38.2719407043798	-5.26863055048591	46.027786	8715	8783	8845	8974	9046	9117	8310	8521	8500	7902	7843	7788	3	2	5	3	1	0	3	1	3	0	2	2
231260	-39.2416061849713	-3.67300925322864	38.560142	11602	11684	11771	11953	12053	12153	12052	12519	12613	12336	12396	12459	8	8	10	1	20	22	12	60	1	2	65	11
231270	-39.3753253308417	-5.58934375213112	182.479267	27302	27182	27243	27371	27441	27512	25290	25069	25263	26494	26424	26382	2	11	63	0	55	3	16	10	2	9	163	14
231280	-40.4637920044144	-3.35178962803698	87.015075	5629	5695	5737	5826	5874	5923	6274	6575	6669	6852	6948	7041	78	12	15	0	2	0	157	2	0	2	62	37
231290	-40.3486680336582	-3.68803768376442	75.009161	158513	161123	163836	169532	172685	175814	176895	180046	182431	188271	190724	193134	1	1301	253	570	794	1338	2778	73	64	84	102	18
231300	-39.0082249132446	-5.72635129100783	178.14684	16974	17121	17183	17314	17385	17457	17340	17943	18025	17657	17717	17768	0	5	11	0	0	0	1	7	1	0	9	5
231310	-38.129737128172	-5.24380386987735	38.07237	27343	27517	27712	28120	28346	28570	28291	29369	29576	29210	29365	29522	5	16	25	1	4	6	2	36	3	22	50	23
231320	-40.319068513296	-4.83392858315588	321.553423	25928	25913	25885	25826	25793	25761	25459	26650	26857	25455	25423	25397	178	29	136	0	58	4	32	158	253	145	146	6
231325	-39.7584941948653	-6.68259031473737	287.136328	9146	9024	8936	8751	8649	8548	8734	8937	8900	8910	8887	8865	0	11	2	0	2	1	1	0	0	1	21	3
231330	-40.2926246551049	-6.00299893985789	399.460837	52010	52076	52136	52260	52330	52398	54273	56202	56639	55755	56016	56307	372	250	2444	27	582	23	1152	701	351	1620	83	336
231335	-39.5768263617106	-3.98971180859371	132.376075	13733	13880	14047	14398	14593	14786	15062	16056	16180	16836	17081	17643	71	31	44	0	44	15	76	79	2	1	40	22
231340	-40.9917056226916	-3.722674	809.379152	59744	61028	62402	65285	66880	68464	64612	67663	68588	68901	69723	70527	0	52	68	2	136	40	74	21	2	1	27	10
231350	-39.272231872633	-3.26442016913387	32.428186	45533	46249	47048	48725	49654	50575	48620	50788	51386	51432	51951	52464	23	2	20	0	16	5	13	30	9	3	51	34
231355	-39.4343635369541	-3.59559523549983	96.728272	11668	11831	11985	12310	12489	12667	13350	14057	14308	14415	14631	14848	6	3	4	0	2	11	2	12	0	1	143	8
231360	-40.9071439279714	-3.84849143521655	868.569368	27449	27878	28241	29004	29426	29845	29569	30885	31247	31792	32147	32496	0	8	10	0	1	5	6	0	2	1	5	3
231370	-38.7013257158543	-6.64724437520981	283.128666	7394	7338	7293	7198	7146	7094	7591	7855	7891	7545	7553	7562	0	55	48	0	30	0	73	15	1	6	42	10
231375	-39.3423844042955	-3.67556189809805	64.974657	17588	17766	17963	18375	18604	18830	18195	18901	19044	18807	18914	19023	9	14	11	0	45	16	16	51	2	3	127	20
231380	-39.5081780697542	-3.62301683368172	122.164663	16810	17060	17345	17945	18277	18607	19218	20253	20627	19765	20031	20289	11	11	1	0	9	54	25	27	10	3	38	10
231390	-40.5611630276796	-3.31323066042929	91.455956	11628	11744	11867	12125	12268	12410	12973	13613	13820	12894	12991	13096	3	20	31	63	2	14	58	1	1	1	17	90
231395	-40.4789932740701	-4.18282228275994	176.548328	16983	17251	17557	18198	18553	18905	17087	17704	17802	17584	17670	17745	11	149	36	7	260	448	77	16	2	17	417	14
231400	-39.2989329971137	-6.79184585564321	316.986883	35230	35583	35926	36646	37045	37440	37740	39379	39810	38442	38697	38952	4	15	8	0	9	0	4	61	14	20	25	19
231410	-41.0916290750336	-3.56601275320063	710.598919	45924	46387	46832	47768	48285	48799	52855	55670	56673	54961	55686	56394	200	33	55	1	11	7	18	8	2	7	12	6
240010	-36.6437388699983	-6.44208508893385	258.835123	11203	11227	11245	11282	11303	11324	10911	11222	11215	11035	11023	11012	224	247	55	4	26	5	45	67	5	2	49	260
240020	-36.9179232199589	-5.57194599924666	48.682722	48381	48811	49233	50117	50606	51092	51262	52824	53282	53245	53636	54031	127	164	6	24	2	26	15	215	39	16	139	474
240030	-36.5091482339596	-5.49873426813082	64.503212	10881	10895	10908	10936	10951	10966	10339	10628	10594	10879	10842	10841	71	49	37	13	6	48	21	27	1	0	14	5
240040	-38.2908249542281	-6.20471671883501	277.30149	2723	2756	2792	2867	2909	2951	2843	2929	2952	2984	3003	3026	1	0	7	1	10	6	3	33	2	0	0	1
240050	-38.0192888913064	-6.41713633794429	309.051152	13619	13602	13523	13357	13266	13175	13729	14127	14151	13475	13487	13467	35	167	25	3	23	5	8	31	0	39	176	263
240060	-37.7631253023649	-6.15742069252536	243.272264	5098	5089	5040	4937	4880	4823	4948	5087	5071	4880	4846	4823	38	1	1	0	0	7	5	10	0	8	3	26
240070	-36.7594926142107	-5.293807787638	8.353334	9654	9762	9885	10141	10283	10424	11443	11817	12045	12306	12520	12729	271	122	15	9	9	72	20	30	2	2	9	174
240080	-36.6054328737792	-5.66036532908629	104.811794	11602	11614	11608	11596	11590	11583	11227	11544	11525	11553	11543	11538	573	725	55	1	1	21	43	235	1	0	21	21
240090	-37.8857345656395	-6.21600445470736	325.178899	6646	6587	6508	6343	6251	6161	6997	7205	7245	6907	6919	6930	61	0	12	0	0	4	7	34	11	0	41	9
240100	-37.797784476271	-5.66376981922722	76.244612	34502	34805	35098	35713	36053	36391	34632	35648	35768	34777	34808	34852	211	19	18	6	19	6	4	20	2	0	37	77
240110	-37.1312717156955	-4.9528976305617	12.004494	22723	22806	22935	23204	23353	23501	24398	25147	25394	25263	25529	25736	82	135	0	1	0	7	2	28	3	2	57	25
240120	-35.1606360959418	-6.19371227448261	54.652212	11345	11362	11379	11417	11438	11458	12236	12611	12732	12931	13047	13166	146	35	15	7	27	8	22	13	1	3	15	5
240130	-37.3088725642243	-5.85811442404707	103.397008	9033	9048	9059	9082	9095	9108	8936	9194	9203	9289	9309	9330	487	108	49	1	25	0	2	10	3	5	39	87
240140	-35.0090361817886	-6.36999230418874	25.309292	7881	7947	8005	8128	8196	8263	8466	8726	8811	8569	8631	8687	98	3	4	0	6	1	4	1	0	0	15	3
240145	-37.6181801950628	-5.07661810480469	96.345777	19074	19648	19985	20693	21084	21473	23098	23860	24347	24187	24586	24977	54	76	1	1	1	2	8	46	7	14	98	24
240150	-35.9267945279531	-5.9481318482859	132.89222	4032	4060	4093	4162	4200	4238	3928	4040	4042	3957	3947	3944	102	31	52	1	5	0	1	6	2	4	11	15
240160	-35.8216988907063	-5.69238331769413	125.001111	4764	4761	4785	4835	4863	4891	5006	5158	5199	5110	5144	5175	14	25	39	0	0	70	26	82	0	0	149	8
240165	-36.413837702334	-5.98804524994105	506.627055	2776	2775	2775	2775	2775	2775	2542	2611	2592	2425	2398	2373	0	2	0	0	0	1	0	0	0	0	3	84
240170	-35.5888032897951	-5.98631885234114	106.23879	8753	8905	9043	9332	9492	9651	8478	8721	8725	9432	9504	9566	116	71	182	0	1	6	6	239	1	0	5	9
240180	-35.3573540540418	-6.19257905870004	150.602063	10592	10798	11021	11489	11748	12005	11135	11476	11585	11577	11674	11769	13	11	44	0	0	68	134	80	2	0	79	29
240185	-36.0558571538451	-5.06299440936317	0.	5840	5858	5865	5881	5890	5898	6384	6582	6652	6016	6029	6043	8	29	1	0	2	8	6	19	1	0	11	86
240190	-35.9997904110862	-5.75908714277655	171.213519	2897	2920	2944	2996	3024	3053	3064	3158	3185	3304	3342	3375	42	107	216	1	2	37	23	57	5	2	9	51
240200	-37.0964887711922	-6.45913883139328	165.44493	57653	58341	58962	60266	60988	61704	60656	62497	63006	62727	63147	63571	1422	140	60	147	198	53	85	138	4	61	154	341
240210	-36.1825045694096	-6.24338305317339	467.959073	9156	9170	9155	9125	9108	9092	10462	10793	10947	10266	10348	10427	175	127	58	5	2	1	40	48	6	68	26	65
240220	-35.1285396639931	-6.37492521572032	6.731783	27460	27872	28272	29110	29575	30035	29334	30237	30541	30900	31216	31506	95	77	82	5	1	74	43	77	5	8	135	73
240230	-37.5537021978471	-5.79117610285868	161.374231	18615	18507	18367	18072	17909	17747	19739	20333	20471	19582	19635	19692	17	6	0	0	3	30	18	155	40	46	39	98
240240	-36.5952519214664	-6.56073251736681	315.755534	6687	6778	6873	7073	7184	7294	6836	7041	7083	7429	7495	7559	163	36	68	1	7	27	28	68	10	7	44	68
240250	-36.8346423564497	-5.33978539431904	37.440513	8268	8329	8393	8527	8600	8674	9284	9578	9712	9775	9883	10000	61	23	1	1	0	0	1	8	2	15	10	33
240260	-35.42448692853	-5.64098359191175	68.524122	63476	64584	65587	67692	68856	70012	65450	67416	67869	67844	68580	69005	1199	841	493	32	45	255	244	274	32	36	289	600
240270	-36.3457414414503	-6.0348271931366	585.355672	10875	10905	10935	11000	11035	11070	10890	11207	11235	10916	10922	10928	1	18	0	4	31	1	11	171	0	0	56	7
240280	-36.2147710444246	-6.38340239029441	579.076696	5346	5304	5255	5152	5096	5039	5255	5404	5399	5405	5405	5405	47	110	0	2	0	1	18	22	1	0	0	2
240290	-38.4402581627126	-6.26011221139078	401.931129	4698	4698	4696	4692	4689	4687	4827	4970	4993	4774	4777	4783	0	1	30	11	31	76	91	70	12	1	4	44
240300	-36.7917053203155	-6.41317640695567	230.029227	8168	8194	8219	8273	8303	8333	7825	8046	8029	7968	7954	7942	134	48	6	24	8	2	66	85	1	4	38	31
240310	-36.5162192209593	-6.26467221895558	348.482843	40843	40910	40965	41080	41144	41208	42066	43315	43536	42668	42795	42934	329	113	201	43	39	24	35	386	34	11	57	774
240320	-38.3736830788222	-6.09368737055909	364.782965	6560	6574	6584	6605	6617	6629	6431	6615	6616	6495	6487	6954	0	3	7	8	2	16	9	156	0	11	127	2
240325	-35.2592090738617	-5.91036975825394	55.498531	132237	137604	143598	156181	163144	170055	172751	178819	184222	202413	208425	214199	845	785	932	145	119	495	1264	1963	214	450	1022	1039
240330	-38.3048789906516	-6.1111342006329	220.071643	4808	4814	4822	4838	4847	4856	5158	5316	5365	5228	5264	5297	1	2	3	90	12	63	3	111	1	3	3	3
240340	-36.7164124288599	-6.94584274907483	563.819808	5690	5700	5717	5752	5772	5791	5875	6050	6084	5822	5834	5846	46	5	33	1	0	0	15	57	5	5	139	54
240350	-35.3170907892286	-6.33557170320116	57.869959	10783	10840	10898	11020	11087	11154	10132	10414	10373	10480	10457	10439	72	81	12	1	0	10	9	65	3	0	26	5
240360	-35.3140254320232	-5.70270993620874	44.755715	20106	20546	20999	21948	22473	22995	21792	22473	22751	24550	24953	25324	186	101	99	11	31	65	98	173	17	10	38	95
240370	-37.6913850557146	-5.60196176980821	40.563973	5464	5427	5378	5273	5216	5159	5680	5848	5875	5734	5749	5765	413	52	24	1	0	0	1	6	0	0	15	0
240375	-36.5324535353652	-5.69601578146739	129.263771	2635	2620	2606	2577	2561	2545	2876	2964	2994	2850	2870	2885	11	11	101	0	0	93	4	1	0	0	41	9
240380	-36.8140762988106	-6.12695195501155	313.901517	8969	8964	8958	8945	8937	8930	8313	8540	8487	8959	8958	8957	272	9	67	12	29	12	30	57	2	43	31	32
240390	-38.1256497554185	-6.08809671674326	222.377161	2990	2969	2945	2895	2867	2839	2928	3011	3008	2874	2863	2852	0	3	147	168	21	9	3	141	0	3	10	14
240400	-37.8409607540419	-6.15623279929201	224.92634	4551	4567	4561	4548	4541	4534	4360	4482	4468	4233	4206	4181	88	45	18	0	37	2	3	53	1	0	10	39
240410	-36.2746400699779	-5.09168977841149	4.161732	1823	1873	1922	2025	2082	2138	2149	2219	2264	2150	2222	2284	72	125	20	0	2	24	20	104	1	0	5	17
240420	-35.2177861245435	-6.25059038995067	11.799846	17679	17696	17712	17746	17764	17783	20347	20997	21321	22467	22851	23209	411	175	19	1	2	11	9	12	3	4	11	15
240430	-37.5219118430218	-5.45891384210597	34.69654	11909	12051	12180	12452	12602	12751	12374	12747	12835	12373	12420	12465	31	14	72	0	17	14	0	62	4	32	57	12
240440	-37.1574841600262	-4.97551480707414	0.	8374	8452	8546	8743	8852	8961	9441	9741	9886	9393	9481	9566	5	55	1	0	0	1	1	2	0	1	58	83
240450	-36.3181443773969	-5.10736295459178	3.873167	8399	8584	8786	9209	9444	9677	11737	12157	12558	12431	12731	13047	76	55	15	0	31	7	52	159	2	51	183	99
240460	-35.5528293750625	-5.81531503827622	72.304003	10381	10489	10601	10835	10965	11094	11649	12018	12189	12188	12319	12462	12	29	32	6	1	3	28	111	5	2	39	45
240470	-36.8528746046542	-5.49714835330496	19.392741	12008	12063	12128	12264	12339	12414	13444	13868	14056	13855	14004	14148	7	29	17	4	3	7	2	28	5	14	20	7
240480	-37.1978561298861	-6.81555076188514	211.243944	1924	1944	1964	2005	2028	2051	2035	2097	2115	2074	2090	2104	66	0	20	0	1	0	0	4	1	2	0	2
240485	-36.8698181053353	-5.64354760896815	36.936902	6428	6562	6708	7013	7182	7350	6410	6599	6629	6952	6984	7036	12	3	0	0	18	2	3	15	0	0	5	4
240490	-37.9882686256902	-5.83793607342512	161.461502	5323	5349	5385	5461	5503	5544	5758	5936	5999	5568	5586	5609	38	47	29	0	24	4	37	45	0	1	8	0
240500	-36.2055929077335	-6.42497334736577	658.400604	7773	7849	7929	8097	8189	8282	7788	8017	8045	7925	8039	8150	148	55	17	5	3	11	293	81	25	0	10	3
240510	-36.1305852719426	-5.35528	110.594185	6212	6267	6333	6473	6550	6627	6447	6641	6688	6796	6820	6838	7	28	15	3	34	1	8	188	0	0	22	49
240520	-37.4092111089131	-6.01609270285832	145.698906	5552	5516	5478	5399	5355	5312	5416	5569	5562	5350	5326	5307	373	14	9	0	0	0	9	4	1	1	13	52
240530	-35.600891962575	-6.15609802255279	114.971623	7796	7903	8004	8214	8331	8447	8294	8548	8629	9009	9113	9211	70	98	23	0	2	26	48	22	2	1	108	1
240540	-35.9459348280456	-6.46056601331605	288.963706	6348	6382	6407	6459	6488	6517	5610	5757	5693	5522	5460	5401	5	41	47	0	13	5	31	73	3	6	9	6
240550	-35.969954329802	-5.6526312123534	135.706667	2687	2719	2741	2789	2815	2841	2536	2607	2598	2607	2602	2598	16	46	20	0	0	86	32	140	1	0	7	0
240560	-37.3492178522692	-6.38009754919079	145.598852	12241	12423	12622	13039	13270	13500	13704	14139	14347	13511	13622	13735	477	167	105	7	57	5	2	8	1	1	1	3
240570	-36.77458152338	-6.58633625168301	223.204927	12062	12083	12103	12144	12167	12190	12013	12362	12384	12115	12119	12124	250	124	66	6	15	9	6	12	11	130	41	338
240580	-35.8167878738553	-5.53842338336333	158.599328	29641	29962	30294	30989	31374	31757	30423	31332	31518	32203	32456	32677	58	132	98	18	7	62	63	142	14	34	479	702
240590	-37.7969607820048	-6.27611409784306	444.456772	2618	2584	2578	2566	2560	2553	2723	2805	2824	2601	2601	2602	47	10	0	0	0	19	7	97	0	4	18	2
240600	-38.2844030704544	-6.31268844277092	263.497237	5953	5987	6024	6101	6144	6187	5982	6157	6177	5868	5865	5862	186	42	27	105	19	4	1	107	2	4	15	53
240610	-37.020225829413	-6.03341878412747	69.876302	17575	17873	18131	18671	18970	19267	17501	18014	18069	17692	17721	17749	5	0	15	2	0	56	4	14	2	0	6	7
240615	-35.3277885218596	-6.26916933108908	88.338008	3218	3209	3198	3175	3161	3148	3517	3626	3663	3585	3609	3635	6	0	3	0	0	2	8	2	0	1	0	0
240620	-35.5997951777328	-6.39150232349883	147.212714	5694	5746	5801	5915	5979	6041	5940	6119	6164	6228	6273	6318	21	16	16	0	0	1	4	4	0	0	11	49
240630	-35.4334827321932	-6.14973910199057	85.880353	6567	6678	6810	7086	7238	7390	6989	7205	7282	6992	7035	7079	4	9	6	0	0	12	10	7	1	0	8	2
240640	-35.8706988331384	-5.99991551930281	149.008401	2735	2795	2861	3001	3079	3156	2699	2778	2789	2674	2669	2671	10	43	32	0	21	13	19	26	1	0	66	9
240650	-36.4589606695817	-6.09766929639383	693.29616	12209	12326	12450	12711	12855	12998	13167	13574	13718	13990	14131	14274	8	27	30	4	3	1	3	24	1	0	0	3
240660	-35.4724975676103	-6.12581826185821	105.997662	6882	6951	7017	7156	7233	7309	7179	7395	7449	7565	7622	7679	42	59	13	0	1	4	9	7	0	1	1	28
240670	-36.242735126413	-5.69883035878165	199.523302	9483	9549	9618	9764	9845	9925	10412	10737	10865	10385	10456	10530	49	10	79	0	2	14	23	301	0	3	15	42
240680	-36.1184417929034	-6.15143207205811	327.992939	4534	4545	4552	4566	4574	4582	4217	4333	4309	4614	4618	4625	81	76	105	1	3	0	58	43	4	44	14	41
240690	-37.8156328477028	-6.11692363522479	212.092605	3248	3271	3295	3347	3375	3404	3418	3522	3550	3633	3665	3696	10	39	12	1	4	4	1	4	0	3	6	38
240700	-38.386420375103	-6.41402814243274	638.630547	9226	9273	9329	9445	9509	9573	9763	10060	10144	9612	9645	9679	0	0	9	0	0	5	12	100	0	27	89	86
240710	-35.3552371335816	-5.85723661962623	24.401458	56207	57289	58405	60749	62046	63333	63337	65361	66380	69538	70586	71670	752	657	370	153	41	292	200	607	25	80	413	98
240720	-36.634973181901	-5.11336765030868	5.073333	25675	25640	25612	25554	25521	25489	27132	27951	28157	28974	29204	29446	81	132	37	2	42	75	130	240	3	0	130	51
240725	-38.3234550212287	-6.40375656574908	297.145623	2970	2990	3009	3050	3073	3095	3459	3571	3631	3536	3581	3625	12	5	8	2	1	3	0	13	0	3	3	2
240730	-38.1666126187356	-6.29354978779003	233.117661	8332	8280	8237	8147	8097	8048	8112	8342	8331	8265	8257	8249	0	2	1	37	28	2	4	22	1	74	46	20
240740	-37.9113273956681	-6.09634749287148	725.525688	7689	7675	7652	7604	7577	7551	8089	8331	8386	8228	8256	8293	2	5	22	0	2	30	2	54	1	0	15	18
240750	-35.262074868072	-5.50545626577382	16.017683	8258	8429	8628	9046	9277	9506	8969	9251	9371	10442	10628	10810	74	56	32	0	0	5	110	32	7	6	47	56
240760	-37.5120589301593	-6.07649750532978	183.168279	3752	3782	3812	3874	3909	3943	3795	3907	3923	4188	4224	4259	264	28	10	5	59	0	1	37	0	26	24	41
240770	-35.2876919575565	-6.4822429389357	78.84089	12360	12437	12664	13140	13404	13666	12393	12762	12834	11418	11372	11333	26	27	14	59	1	66	86	21	0	0	46	1
240780	-35.3320992692543	-6.06787662410822	55.782666	19239	19506	19799	20415	20755	21094	20590	21225	21448	20670	20824	20959	109	65	65	3	4	75	196	56	2	1	51	17
240790	-35.7866071234666	-6.43946601652215	496.186723	2514	2495	2473	2428	2403	2378	2394	2460	2449	2266	2240	2219	30	29	100	1	1	0	25	1	0	0	6	0
240800	-37.3568741367043	-5.19380123470868	26.204606	215610	218380	220487	224910	227357	229787	234390	241645	244287	259886	263344	266758	195	152	155	10	120	132	239	1419	133	130	1427	1367
240810	-35.2522547280543	-5.75089853761206	44.469863	722144	734505	744794	766081	778040	789896	774230	798065	806203	803811	810780	817590	19098	9203	10791	818	1451	4167	6336	11001	1490	4108	9469	13348
240820	-35.211309564485	-6.09071414590346	17.63415	19613	20114	20613	21660	22239	22814	22906	23655	24109	23818	24148	24501	66	101	155	1	4	60	64	193	11	11	137	59
240830	-35.4323003945869	-6.48006479201477	102.798475	34307	34630	34999	35774	36203	36629	35280	36336	36561	35541	35617	35741	86	123	95	3	7	66	216	20	2	4	377	434
240840	-37.7118209785559	-5.95925838753112	140.247664	4446	4437	4426	4402	4389	4376	4442	4570	4578	4301	4282	4270	164	9	27	0	41	5	1	34	0	2	22	40
240850	-36.9462950766901	-6.69965894742555	223.020532	4685	4693	4705	4730	4743	4757	4973	5124	5166	4699	4701	4704	57	286	85	0	0	2	4	4	0	48	44	2
240860	-38.3111288501105	-6.48533050134249	371.949608	3640	3659	3671	3696	3710	3724	3886	4004	4039	3952	3976	4001	82	32	12	4	16	5	2	13	1	5	18	0
240870	-37.1016501352676	-5.77705551761264	82.473793	4097	4110	4118	4135	4145	4154	3880	3988	3974	3862	3841	3824	9	11	2	0	0	13	0	1	0	1	8	1
240880	-35.8449895223578	-5.23078073449039	78.971909	4366	4398	4431	4502	4541	4580	4772	4920	4977	4845	4885	4924	12	24	11	3	1	20	1	52	4	2	14	15
240890	-36.6578048562049	-6.68875519717457	276.873197	19532	19686	19856	20214	20412	20608	19972	20566	20676	20347	20433	20511	128	158	249	15	8	90	216	283	39	67	44	99
240895	-35.3848720422209	-5.27155865959121	10.60866	9392	9567	9730	10071	10260	10447	9753	10048	10124	10060	10124	10187	23	29	22	0	1	3	10	31	3	2	16	6
240910	-35.6473522143433	-6.42911549365363	184.696861	8532	8709	8885	9256	9460	9664	10372	10718	10954	11111	11313	11519	42	49	97	0	3	16	119	7	1	0	52	75
240920	-35.3755657140696	-6.27444221295608	76.534951	2722	2742	2766	2815	2843	2870	2629	2704	2703	2899	2910	2925	4	7	3	0	9	0	3	4	7	0	7	1
240930	-37.6401023994731	-6.1015320672853	235.735445	11070	11051	10995	10879	10814	10750	11303	11634	11671	11964	12025	12084	79	70	13	0	2	2	3	62	0	56	13	135
240933	-35.6903638553156	-5.83851870108946	106.749002	3892	3978	4070	4265	4373	4479	4659	4813	4915	4762	4838	4911	52	33	6	1	1	6	0	66	2	0	35	19
240940	-38.2032615200836	-6.11473183865013	201.100047	25085	25585	25969	26775	27221	27663	26728	27547	27809	27733	27974	28197	40	152	300	72	469	51	143	340	5	546	290	761
240950	-35.8759906400618	-5.14938743349801	30.304021	4071	4128	4180	4288	4348	4407	3918	4030	4027	3521	3483	3447	24	11	12	2	1	3	0	10	1	0	19	1
240960	-36.1031358189646	-5.58190915620307	158.580241	2867	2876	2889	2917	2933	2948	2659	2732	2718	2583	2570	2552	59	155	135	64	2	18	5	74	3	1	37	4
240970	-36.3852292558735	-5.52400218205231	98.211981	7592	7282	6946	6241	5850	5463	7405	7607	7559	7168	7107	7045	41	65	14	2	45	1	18	16	2	1	122	64
240980	-35.2229392416707	-6.43318948820377	39.650836	13580	13678	13753	13909	13995	14081	13673	14073	14118	14119	14160	14204	55	16	28	0	0	21	12	11	1	2	2	2
240990	-36.7191460402508	-5.25678817094245	23.019629	11442	11474	11508	11579	11618	11657	12505	12893	13034	13436	13588	13739	90	84	8	0	2	5	26	131	3	1	36	147
241000	-38.0444431555028	-6.26572244024087	244.807699	3108	3179	3261	3433	3529	3624	3381	3488	3535	3453	3488	3522	27	0	141	3	255	2	2	54	3	0	1	50
241010	-35.6550117699579	-5.61885150409171	88.660919	12474	12641	12817	13188	13392	13596	12288	12645	12673	13947	14079	14204	48	29	74	1	0	13	6	49	2	1	19	69
241020	-37.9851948257179	-6.02432801349187	644.27988	6792	6828	6866	6946	6990	7034	6855	7056	7082	7297	7364	7407	27	38	47	3	89	3	2	86	7	5	59	5
241025	-36.7805380667257	-5.06967015221064	4.358187	4202	4304	4416	4650	4780	4909	4792	4947	5033	5217	5305	5392	7	3	0	0	0	1	4	72	18	0	10	32
241030	-35.7056053223905	-6.10491278564986	131.302574	7132	7218	7316	7523	7638	7752	8283	8552	8703	8774	8903	9035	25	20	7	0	4	15	14	35	2	0	22	0
241040	-35.5622682321378	-5.46591858591341	60.004952	6962	6996	7011	7044	7061	7079	8030	8287	8415	8432	8536	8645	61	116	91	6	0	16	3	157	6	4	102	67
241050	-38.2225028856897	-6.18649519808459	236.045441	4357	4440	4529	4716	4820	4923	4608	4750	4797	4692	4726	4760	5	21	655	4	12	2	4	77	0	5	40	129
241060	-37.7159740682361	-6.07829664776498	195.789111	2945	2948	2945	2940	2937	2934	3131	3226	3251	3070	3071	3080	16	22	37	2	0	1	0	22	0	0	15	12
241070	-37.9502747099434	-5.93580252202388	182.159814	2680	2690	2701	2723	2735	2748	3025	3121	3165	3165	3203	3241	2	9	93	19	1	2	3	18	0	0	33	0
241080	-38.3148330293793	-6.26473054680818	262.167077	4227	4246	4268	4313	4338	4363	4292	4419	4437	4157	4153	4150	8	8	23	8	12	6	6	81	1	9	12	9
241090	-35.8262747639025	-5.81394696471208	116.155458	5768	5748	5743	5731	5725	5719	6824	7045	7171	7067	7167	7265	27	24	37	0	0	2	0	46	0	1	21	23
241100	-38.0628743291341	-5.78799361171139	188.324452	4370	4301	4224	4062	3972	3883	4569	4704	4724	4417	4414	4411	42	1	9	7	30	2	0	6	0	40	10	1
241105	-37.2513026681358	-4.84143741044144	31.930753	3344	3445	3560	3801	3934	4067	3750	3871	3937	3687	3725	3761	2	6	1	0	0	4	1	17	0	16	20	4
241110	-35.9354841632411	-5.87942894095812	168.100162	3736	3766	3804	3882	3925	3968	3625	3729	3730	3595	3588	3582	30	0	95	0	4	4	114	4	0	0	11	22
241120	-36.0205165703447	-6.23007562338656	235.963666	31580	31849	32107	32648	32948	33245	33736	34769	35095	35759	36143	36477	55	292	251	5	208	95	307	1163	146	89	646	151
241140	-36.6541049650822	-5.95772715540178	144.646602	16162	16318	16472	16795	16973	17150	14312	14690	14544	13798	13642	13481	147	110	48	1	88	11	24	28	3	48	44	125
241142	-36.7368516418736	-6.77015175289955	323.144269	2360	2349	2336	2309	2294	2279	2729	2816	2858	2526	2537	2549	31	20	23	0	0	2	7	114	4	1	21	66
241150	-35.4751369839982	-6.30517392129752	82.069491	20210	20294	20381	20564	20665	20765	21263	21905	22071	22214	22378	22535	11	78	11	2	2	13	72	7	16	46	230	145
241160	-36.0354313533959	-5.05950106008262	2.389948	3407	3420	3440	3481	3504	3527	3529	3635	3658	2974	2944	2915	12	48	0	0	2	6	5	21	0	0	7	23
241170	-36.0868875014205	-6.34448121674061	271.856418	3233	3245	3246	3247	3247	3248	3702	3820	3875	3909	3956	4005	3	45	21	1	8	5	15	20	1	5	34	10
241180	-37.1854030398375	-6.38386107302845	141.909626	3201	3177	3151	3095	3065	3034	3381	3483	3505	3401	3414	3427	18	1	1	1	5	0	0	0	0	0	1	1
241190	-38.1692961807558	-6.00063657053982	183.688628	3566	3624	3691	3831	3909	3986	3669	3780	3807	3874	3904	3934	0	0	63	6	141	4	2	37	1	0	0	2
241200	-35.3311560930852	-5.78955554020528	24.50822	72274	74479	76820	82063	84788	87493	77363	79776	80737	87700	89044	90376	784	530	441	63	70	196	295	1539	100	21	369	234
241210	-37.2041396579503	-6.71122435001558	201.248891	5694	5743	5764	5808	5833	5857	5765	5934	5953	5914	5939	5956	83	0	40	0	0	0	5	4	1	1	26	60
241220	-35.2402746487129	-6.0704657116057	61.885371	35734	36335	36995	38381	39148	39909	36990	38109	38404	39771	40149	40511	580	472	313	8	1	42	83	312	12	8	277	254
241230	-35.7121150331211	-6.31556398064831	162.305406	11994	12015	12030	12062	12080	12097	11744	12080	12079	12359	12385	12413	62	44	11	4	4	42	25	56	0	5	98	67
241240	-36.883258892934	-6.44879853464511	217.712823	3842	3903	3962	4085	4153	4220	3925	4042	4066	4231	4266	4300	300	66	150	1	1	4	3	4	0	1	9	1
241250	-38.4963439736539	-6.2123429186061	679.366116	20333	20489	20658	21014	21211	21406	22579	23288	23593	22159	22313	21994	98	198	82	48	37	94	161	692	2	9	11	22
241255	-35.6412835112052	-5.1228571163116	12.76795	7757	7949	8121	8481	8680	8878	8810	9093	9240	8659	8754	8835	76	142	82	2	2	30	9	51	3	0	18	50
241260	-35.7643696369494	-5.89982033377983	92.014043	14065	14262	14466	14895	15133	15368	14483	14918	15017	15866	15998	16149	158	369	175	15	49	73	8	116	13	14	361	311
241270	-35.6403110302273	-5.89798028251298	58.588448	6745	6725	6701	6651	6624	6596	6433	6612	6590	6223	6193	6154	8	29	11	1	10	20	1	40	3	1	70	12
241280	-36.8903975641003	-5.80093422659101	71.483093	8244	8276	8311	8385	8425	8466	8116	8350	8357	8106	8104	8098	66	34	8	0	3	3	1	10	1	0	38	2
241290	-36.0736631485719	-5.97302234709679	165.023728	10713	10658	10593	10456	10380	10305	11115	11445	11501	10868	10829	10832	129	20	9	1	19	3	103	84	5	6	7	65
241300	-36.6886618516821	-6.2149638781654	297.699789	5706	5770	5834	5968	6042	6116	5819	5992	6023	6030	6058	6088	35	5	17	53	3	1	7	116	3	0	1	41
241310	-35.6956637751617	-6.03622642877325	119.686178	5002	5179	5249	5397	5478	5559	5906	6097	6201	5645	5684	5729	1	11	10	3	7	23	3	11	0	0	4	7
241320	-35.1241762279568	-6.15869433436923	52.261792	3379	3436	3499	3630	3702	3774	3690	3806	3854	3924	3972	4018	150	7	112	1	0	9	2	26	1	5	14	132
241330	-35.7034898198867	-6.41536699233032	394.052239	5807	5781	5739	5652	5604	5557	5801	5968	5973	5746	5733	5724	0	50	1	0	0	3	2	2	0	1	5	38
241335	-37.0413013452291	-5.16524134820184	220.502857	8257	8283	8305	8350	8375	8400	9216	9505	9627	10281	10444	10597	21	4	0	0	7	0	14	38	1	13	64	18
241340	-37.3949730105827	-6.66398433637305	168.866036	7548	7551	7555	7562	7567	7571	7241	7445	7428	7770	7787	7805	138	31	67	70	1	0	0	43	0	11	48	3
241350	-35.5013432340406	-6.27709152574771	98.060615	7419	7358	7406	7509	7565	7621	6740	6925	6885	6581	6529	6480	1	5	0	0	0	13	12	4	7	2	11	3
241355	-37.9615790488699	-6.1141293698225	609.593289	4290	4286	4282	4273	4268	4263	4360	4488	4504	4538	4559	4577	0	21	21	1	25	39	6	158	1	2	37	24
241360	-37.9565807059839	-5.77818776528756	147.31736	10592	10617	10635	10672	10693	10714	5671	5728	5224	5752	5801	5848	122	49	58	0	81	1	4	50	1	3	24	4
241370	-35.9104491798599	-6.10409158278198	187.446029	4427	4416	4401	4370	4353	4336	5212	5380	5471	5020	5064	5107	27	48	25	3	6	10	36	26	0	33	46	20
241380	-38.0435675405776	-5.92675229224912	148.260043	2024	2020	2016	2007	2003	1998	2278	2349	2380	2317	2339	2361	5	47	86	94	12	0	1	11	2	2	4	0
241390	-35.5988465612551	-5.61966667527279	32.984108	11650	11758	11864	12086	12208	12330	11768	12115	12165	11836	11859	11883	109	46	25	3	1	5	65	202	6	3	52	123
241400	-35.8001895983091	-6.19735736831057	185.412111	12347	12519	12705	13095	13312	13526	13081	13482	13610	14175	14333	14486	24	50	30	1	14	22	7	145	1	16	19	31
241410	-38.1792978897052	-6.47754371218665	335.060413	8834	8737	8674	8539	8465	8392	9311	9591	9655	9911	9960	10036	6	13	8	1	61	5	5	9	1	6	25	36
241415	-36.7206601448861	-6.14723015948954	738.627725	4543	4629	4730	4941	5058	5174	5120	5284	5369	5406	5482	5557	1	34	0	13	16	3	24	73	4	1	21	69
241420	-35.0926003671736	-6.18807175929036	39.093362	7977	8125	8299	8665	8867	9068	10959	11347	11707	11402	11664	11935	36	22	9	6	1	66	18	17	1	77	7	3
241430	-37.2713399064401	-6.46328926305819	169.286867	2219	2242	2267	2319	2348	2377	2295	2364	2380	2295	2303	2312	93	0	5	0	16	1	0	2	0	2	1	3
241440	-35.4552931657206	-5.20260680139676	9.402165	28600	29280	29931	31296	32052	32801	29436	30325	30549	31076	31335	31574	98	90	58	1	0	12	30	248	13	10	71	25
241445	-37.1837968505575	-5.86695901863489	107.413062	3653	3666	3678	3702	3715	3728	3272	3359	3327	3366	3347	3327	131	12	0	0	0	3	1	2	0	0	4	11
241450	-37.8132584900854	-5.98990197956187	165.174964	11090	11094	11094	11096	11097	11098	10640	10939	10913	10669	10626	10594	115	9	1	0	12	33	2	174	3	9	14	99
241460	-37.2601469419864	-5.64179765927023	50.353823	11282	11485	11715	12196	12463	12727	12719	13126	13334	12985	13146	13295	277	168	13	8	18	2	6	24	4	2	58	38
241470	-35.374790664391	-6.34879989073068	57.316251	4980	4967	4950	4913	4893	4873	5276	5435	5475	5227	5254	5271	19	48	7	0	13	12	0	2	4	0	7	11
241475	-38.4912301676647	-6.31942283689552	639.461211	3483	3532	3584	3691	3751	3810	3494	3597	3612	3821	3852	3882	1	45	4	0	0	1	1	45	2	8	0	0
241480	-35.428109527209	-6.04560848179296	97.386948	8590	8638	8692	8805	8868	8930	10313	10652	10861	10725	10888	11051	167	27	59	3	1	31	7	22	1	1	86	3
241490	-37.9474090159692	-5.99185717473434	205.492263	1548	1566	1586	1630	1654	1678	1769	1826	1856	1618	1625	1633	167	35	47	0	35	1	0	9	0	14	5	28
241500	-35.0761274954455	-6.31279187093585	39.809882	2546	2577	2599	2647	2673	2699	2647	2727	2745	2872	2898	2924	85	3	1	0	0	0	1	0	0	1	0	4
250010	-37.6422090442572	-7.51107015055765	747.497953	8396	8414	8431	8466	8486	8506	9224	9477	9581	9449	9531	9611	198	31	97	0	2	27	5	6	0	0	49	26
250020	-38.1775818446374	-7.09480576245307	272.185638	5432	5297	5139	4806	4622	4440	5629	5789	5799	5530	5522	5514	5	38	5	3	0	0	0	1	0	2	0	1
250030	-35.6338919827495	-7.036775	143.250689	29041	28967	28874	28677	28568	28460	27448	28246	28126	28482	28426	28375	56	210	21	5	38	83	88	60	3	63	347	52
250040	-35.75945653982	-7.05779882533355	514.303462	18664	18737	18813	18971	19059	19146	19163	19700	19799	19686	19766	19849	29	167	10	2	59	62	72	5	1	3	54	1
250050	-35.5454913506159	-6.94814040463241	142.420117	11917	11992	12067	12822	12895	12967	13025	13389	13470	13577	13659	13740	9	14	0	0	1	18	26	5	0	35	33	7
250053	-36.0606043308864	-7.74147703829654	518.666292	5046	5105	5174	5317	5397	5475	5068	5211	5232	5239	5261	5282	23	148	3	0	0	0	0	0	0	0	0	1
250057	-36.0060933987894	-6.90469403776756	444.702154	2243	2259	2282	2331	2358	2385	2342	2407	2425	2366	2378	2390	22	0	1	0	0	0	1	0	0	26	1	0
250060	-34.9119851554492	-7.43299530218586	57.484147	16231	16470	16729	17271	17570	17868	18183	18674	18941	18001	18168	18324	7	87	1	9	7	1	7	2	0	11	23	128
250070	-38.445453570848	-6.73443082832052	245.144526	17667	17711	17735	17784	17811	17838	17773	18276	18323	18201	18198	17646	24	4	0	0	17	0	1	0	0	17	44	3
250073	-37.0647752481212	-7.5672115216128	622.126041	1919	1941	1966	2019	2049	2078	2007	2062	2078	2088	2104	2119	0	1	20	1	0	0	0	11	0	7	0	0
250077	-38.0833382545419	-6.78369514151856	215.437542	5992	6062	6898	7067	7160	7254	7323	7523	7607	7676	7755	7832	0	7	86	0	0	8	1	2	0	14	11	40
250080	-35.3832990883057	-6.85169661748309	50.	18047	18037	18011	17954	17923	17892	17376	17877	17839	17224	17157	17093	0	9	10	0	1	71	7	13	7	1	23	10
250090	-35.7595417215504	-6.82619172120958	448.051026	11727	11925	12108	12375	12558	12740	12356	12698	12804	12653	12738	12820	220	59	14	2	0	1	42	16	3	8	18	1
250100	-35.7359805119437	-6.53144702131672	547.21105	16749	16847	16960	17196	17326	17456	19191	19708	20009	18886	19054	19076	5	6	6	0	1	2	162	36	5	1	36	8
250110	-35.7033914011072	-6.965515	608.905547	25891	25710	25515	25105	24879	24654	24992	25714	25648	23837	23652	23391	227	59	139	2	4	78	64	108	7	3	35	0
250115	-36.9435079583787	-7.12369501302357	365.33874	2109	2171	2202	2268	2304	2340	2096	2156	2159	1927	1913	1901	2	0	8	5	70	0	7	9	0	0	0	2
250120	-35.9228094312866	-7.04996108869381	692.139109	6027	6031	6028	6021	6016	6012	6234	6409	6441	6470	6503	6536	5	14	15	1	0	8	28	10	2	6	84	2
250130	-35.7155929489148	-7.54846202270723	359.35895	19424	19406	19352	19241	19179	19118	19174	19722	19725	19089	19048	19016	8	22	14	0	5	1	35	4	5	5	16	8
250135	-36.7331874760572	-7.0763269436714	570.667075	3020	3059	3105	3201	3254	3307	3336	3426	3471	3522	3565	3607	11	6	1	0	0	2	0	33	0	0	14	0
250140	-34.9499310949655	-6.67952912303058	8.143548	6591	6720	6830	7060	7188	7314	7630	7834	7966	8007	8129	8243	0	1	0	0	1	0	4	3	0	0	1	4
250150	-35.6315999027685	-6.74963727499996	540.348417	21633	21527	21395	21119	20966	20814	21670	22287	22316	21854	21801	21753	0	14	2	1	3	26	43	12	1	1	33	0
250153	-36.2530413530428	-6.64240503523788	617.153074	3254	3315	3383	3525	3604	3682	3864	3967	4045	4222	4301	4379	7	19	4	3	0	56	1	10	0	6	6	1
250157	-35.9963140811176	-7.52283378063902	342.989456	8341	8354	8374	8417	8440	8463	8619	8861	8909	8205	8198	8191	6	54	2	0	1	74	12	15	1	79	2	2
250160	-36.0597726422183	-6.72025267755581	454.694714	12986	13029	12329	12239	12189	12140	12848	13208	13273	14160	14287	14413	92	1	1	5	0	0	22	39	0	10	153	27
250170	-36.3215359677565	-7.75267062619654	488.691042	5180	5187	5198	5222	5235	5248	5435	5586	5624	5611	5645	5679	3	0	4	0	0	0	0	4	0	0	0	0
250180	-34.9291858200857	-7.132276485	11.315087	88502	89680	90663	92728	93870	95004	92891	95470	96198	99758	100136	100543	5	237	43	22	23	24	101	54	11	34	39	229
250190	-35.5362740820625	-6.69404260977741	152.025572	17573	16807	16901	17098	17206	17315	17173	17654	17746	17083	17130	17167	5	29	1	0	2	21	23	26	11	12	9	0
250200	-37.5395024822564	-6.18857499767009	180.230265	6846	6773	6663	6431	6303	6176	7040	7239	7256	7143	7153	7163	245	233	25	5	288	2	1	0	0	25	16	0
250205	-38.5488692212462	-6.45354779321651	692.663996	2602	2633	2667	2739	2779	2818	3164	3247	3315	3075	3115	3153	4	39	0	0	0	0	96	173	1	14	51	5
250210	-38.2189508765067	-7.42228214528533	310.752406	6664	6718	6778	6905	6975	7045	5800	5973	5905	5751	5687	5625	2	109	5	0	0	3	0	2	0	1	0	0
250215	-36.2353736587535	-7.25791308057967	489.437335	5084	5152	5231	5396	5487	5578	5673	5826	5908	6224	6322	6415	96	6	10	12	3	0	37	10	1	0	22	0
250220	-38.6551428070451	-6.8179576511972	320.70952	2235	2289	2334	2428	2480	2532	2233	2296	2305	2399	2416	2432	9	0	0	0	0	0	0	97	0	0	0	0
250230	-37.9300236973884	-6.44504672298809	304.058716	5158	5076	4979	4776	4664	4552	5152	5299	5296	5037	5016	4998	131	4	2	2	54	2	72	61	15	93	18	2
250240	-38.5164953050679	-7.31076308185791	585.644621	9250	9269	9288	9326	9347	9368	10253	10533	10657	10806	10925	11042	83	24	273	3	2	1	4	4	0	24	45	1
250250	-36.133404750711	-7.48264791987131	361.115491	15876	15867	15868	15868	15868	15868	15877	16327	16360	16889	16966	17043	10	159	12	0	4	28	34	5	0	21	11	30
250260	-38.1466946448252	-7.17931929137953	305.980799	6379	6423	6477	6591	6653	6716	6334	6513	6529	6156	6144	6134	18	4	18	4	0	1	0	3	0	26	0	1
250270	-35.5993759656005	-6.80430588310093	340.640622	4780	4845	4898	5010	5072	5134	5009	5148	5186	5111	5140	5169	1	54	7	4	2	14	5	8	0	2	1	0
250280	-37.5001626416753	-6.3477076067963	200.412747	11808	11761	11711	11607	11549	11492	12424	12770	12852	13123	13219	13313	201	45	84	4	23	2	29	111	13	136	15	6
250290	-37.8237101751213	-6.37618330821286	329.08174	5894	5888	5860	5802	5769	5737	5743	5908	5899	6197	6217	6236	104	96	39	0	181	0	138	4	8	179	75	12
250300	-34.9178501439554	-7.51428764137233	69.19079	18867	19164	19499	20203	20592	20979	19388	19929	20064	20363	20509	20653	7	28	2	0	14	13	10	32	0	18	10	22
250310	-36.2843418898015	-7.49066987370998	388.530824	4291	4279	4275	4264	4259	4253	4907	5039	5112	5035	5092	5148	5	12	23	0	0	0	0	4	0	1	2	33
250320	-34.8394300208048	-6.96698306327964	4.583057	44476	45731	47077	49902	51465	53017	49728	51064	51865	57926	59104	60226	34	521	96	39	74	46	73	107	24	446	385	1126
250330	-38.6783031916559	-6.92393585280371	329.797373	7899	7943	7994	8100	8159	8218	8388	8620	8693	9546	9617	9685	73	26	36	0	12	0	1	9	0	31	6	5
250340	-37.1582169542224	-7.12847337694278	272.080013	3649	3718	3784	3921	3733	3804	3485	3583	3604	3557	3574	3590	30	3	29	2	0	0	11	35	0	35	21	2
250350	-35.7928209013797	-6.64001674704108	534.714102	16722	16637	16554	16378	16281	16185	17108	17590	17654	16755	16743	16885	0	16	77	5	0	1	14	0	2	0	0	0
250355	-37.0604021093534	-7.21235930264992	632.107675	7093	7166	7253	6815	6908	4224	6787	6975	7029	6814	6846	6877	1	14	57	2	0	2	0	0	0	2	27	10
250360	-35.4691142820996	-6.61746979091996	117.380576	7314	7324	7324	7323	7322	7322	7314	7522	7535	7220	7212	7205	0	46	1	11	0	6	2	3	1	2	5	10
250370	-38.5605303718409	-6.8904645	306.115904	55132	55439	55775	56481	56871	57259	56051	57627	57875	58437	58793	59130	1246	400	1085	10	308	74	190	709	5	141	45	27
250375	-37.7991843341113	-6.96269281318218	259.583501	2816	2798	2774	2725	2698	2671	3057	3141	3168	3033	3047	3061	0	80	0	0	0	0	1	0	0	0	7	0
250380	-35.3423820919597	-7.17175143704308	82.787805	5179	5207	5231	5282	5310	5338	5363	5513	5544	5637	5674	5710	0	40	1	0	0	1	1	1	0	0	0	5
250390	-36.8316105814858	-7.89124209512659	554.325446	5510	5509	5506	5499	5495	5492	5761	5922	5959	5749	5771	5793	45	14	40	6	0	21	17	19	2	8	5	7
250400	-35.8838591147815	-7.22149704	540.231518	358526	362317	365559	372366	376132	379871	371060	381422	383764	385276	387643	389995	1445	1386	1354	123	122	167	263	288	32	403	350	49
250403	-35.1677387140512	-6.91084437486816	101.30084	3892	4215	4232	4266	4285	4304	5207	5344	5458	5601	5710	5816	0	21	3	0	8	1	1	1	1	0	2	0
250407	-36.4954780726943	-7.73109937240817	452.040061	3441	3470	3501	3568	3770	3808	3824	3929	3964	3899	3925	3951	19	7	3	4	0	1	12	13	4	0	3	1
250410	-38.3442167253342	-7.03965424145217	369.84589	2200	2221	2249	2308	2340	2373	2389	2345	2347	2378	2410	2441	2	0	2	0	8	1	412	10	1	3	51	0
250415	-35.8163048294656	-6.78376032573468	506.170652	6683	6783	6883	7092	7208	7323	6762	6951	6985	7058	7096	7132	0	0	19	2	2	26	48	4	0	13	23	1
250420	-37.6107199033242	-7.12520978356176	284.842801	4698	4653	4609	4517	4465	4415	4849	4986	5006	4812	4817	4822	3	0	21	0	1	0	29	8	0	1	0	9
250430	-37.7485000905939	-6.346752995	301.979099	26815	26940	27079	27370	27531	27691	27548	28320	28468	28766	28922	29079	297	157	473	20	403	22	269	228	129	269	145	186
250435	-36.0206588240689	-7.41961832073032	413.429958	4230	4266	4304	4385	4429	4473	4467	4591	4629	4546	4571	4598	0	13	12	1	2	5	47	1	0	53	61	10
250440	-38.5091579595304	-7.56022508662484	382.736541	17779	17671	17550	17296	17156	17017	17496	17997	17988	18366	18396	18429	33	9	7	0	0	18	8	41	0	0	43	11
250450	-37.6039713346287	-6.91230677729076	240.749181	6388	6305	6217	6031	5929	5827	6702	6890	6925	6587	6591	6598	85	25	76	2	216	16	0	90	0	0	28	20
250460	-34.9071513370733	-7.26357182671599	121.936294	17156	17680	18268	19503	20186	20864	19925	20452	20849	21418	21783	22154	2	156	20	8	2	5	18	19	0	5	10	45
250470	-36.6615328551699	-7.79257077750369	479.059842	4611	4651	4674	4723	4749	4776	4770	4903	4930	4692	4690	4692	23	28	13	0	9	21	5	31	0	47	5	11
250480	-37.945537275175	-7.01691828418342	215.712277	15198	15266	15329	15461	15534	15607	15236	15668	15709	15149	15150	15152	17	462	3	84	6	1	6	82	22	27	66	84
250485	-36.6048295218776	-7.62879696062795	468.611773	1444	1466	1486	1529	1552	1719	1705	1752	1770	1771	1787	1802	15	1	2	0	9	0	19	14	1	0	0	0
250490	-35.0914891261586	-7.14133696188833	19.392439	14248	14382	14522	14815	14977	15138	15281	15702	15854	16257	16157	16317	0	12	5	1	1	0	1	0	1	0	0	1
250500	-36.3479297161771	-6.86236060920264	558.332586	6358	6411	6422	6444	6456	6469	6356	6537	6546	6868	6903	6939	8	17	3	0	0	0	9	7	0	0	9	0
250510	-36.1532081655002	-6.48555530115429	665.015361	19801	19774	19695	19527	19435	19343	20197	20768	20834	19950	19980	19983	9	115	21	7	25	26	57	254	3	2	85	1
250520	-35.5257412326659	-6.89581374261491	94.217152	7288	7310	7336	7390	7420	7450	7047	7250	7243	6889	6861	6834	25	22	5	1	8	9	10	15	3	0	18	3
250523	-35.2528248925397	-6.91415747337448	75.962741	6228	6199	6234	6307	6348	6388	6505	6685	6737	6198	6208	6214	0	15	0	0	0	0	7	3	0	3	15	4
250527	-35.2670572687864	-6.71743002924733	68.50845	5376	5419	5464	5558	5610	5662	5469	5622	5648	5214	5200	5192	0	31	0	1	0	27	30	5	0	0	2	0
250530	-38.2003914462447	-7.53808510765584	349.186652	2561	2562	2564	2569	2571	2574	2781	2858	2886	2505	2501	2497	1	0	0	0	0	0	0	2	0	0	4	0
250535	-35.9099425357662	-6.63189740734812	578.273504	3661	3690	4367	4406	4427	4449	4807	4938	4998	4900	4946	4990	41	2	4	4	1	3	7	10	0	44	8	2
250540	-37.0921693225256	-7.29144753043202	605.805945	7826	7915	8015	8223	8339	11229	7929	8152	8191	7991	8013	8035	0	18	21	2	2	0	7	0	2	3	7	2
250550	-37.5679145327464	-6.74068727242421	249.84212	3128	3136	3142	3156	3164	3172	3253	3344	3364	3508	3542	3572	1	108	1	1	44	5	0	60	1	0	2	144
250560	-38.2650442086435	-7.42358342115025	307.751342	6868	6828	6786	6696	6647	6598	6582	6772	6751	6616	6593	6571	8	28	33	13	1	0	0	4	0	1	5	11
250570	-35.6225406506041	-6.60212273515188	439.523847	10263	11147	11194	11292	11345	11400	10832	11142	11142	10517	10476	10438	2	147	20	2	1	9	112	6	4	12	53	11
250580	-35.4181768047992	-6.68813295468359	145.231166	3656	3554	3431	3174	3031	2890	3748	3855	3855	3640	3624	3611	0	37	0	0	0	1	1	11	0	6	10	2
250590	-37.7145859750777	-7.10799223236892	271.027892	3045	3047	3040	3026	3018	3011	3257	3347	3374	3317	3337	3356	80	262	86	12	37	3	184	69	1	7	49	10
250600	-35.8585932869695	-7.020685	633.239871	28221	28286	28342	28459	28524	28589	29801	30629	30855	31095	31320	31538	66	225	191	1	0	43	193	201	0	7	396	10
250610	-35.7846088757702	-7.36306160444852	479.834203	11735	11618	11491	11223	11076	10929	11830	12166	12183	11409	11368	11332	12	147	73	3	8	7	0	12	0	1	2	1
250620	-36.4520440619056	-6.40451585235458	375.751238	2949	2973	2997	3046	3073	3100	2935	3018	3025	2933	2934	2935	117	14	17	0	2	1	1	79	0	1	2	0
250625	-35.7906509034521	-7.5829411773177	353.064715	8478	8476	8455	8411	8387	8363	8236	8473	8461	8376	8365	8355	5	3	0	0	1	23	5	16	0	7	13	1
250630	-35.4899649848849	-6.852715	97.790114	51800	51608	51882	52457	52775	53090	54200	55704	56136	55340	55657	55977	2	106	4	8	1	26	43	88	7	41	302	95
250640	-35.4281860624289	-7.12321566843337	103.545125	13207	13232	13255	13304	13330	13357	13209	13584	13998	13872	13875	13877	0	13	2	2	24	0	2	4	1	1	42	18
250650	-36.4862761217649	-7.24622166093218	489.246641	2734	2726	2697	2636	2602	2568	2985	3067	3093	3159	3187	3215	0	9	25	2	0	0	3	16	0	0	9	4
250660	-38.4055678575028	-7.49785122454589	344.980393	6363	6341	6321	6280	6258	6235	6139	6316	6304	6031	6004	5978	123	16	28	3	1	13	36	7	3	11	18	1
250670	-37.5100748563998	-7.38853726132228	759.577703	11028	11150	11274	11536	11680	11823	11451	11770	11851	11352	11388	11423	121	33	101	1	2	7	22	3	1	1	26	3
250680	-35.6176892168187	-7.29502691351019	143.129096	17426	17375	17329	17234	17181	17129	18168	18677	18784	18180	18234	17555	4	35	2	9	4	8	1	21	0	12	29	33
250690	-35.3375333858727	-7.3309315	46.00604	25054	24943	24820	24562	24419	24278	24752	25460	25463	24483	24425	24372	0	903	24	2	0	1	5	19	1	2	4	6
250700	-38.1525731066856	-7.30398046311692	296.8851	21287	21398	21526	21795	21943	22090	22425	23047	23224	23195	23351	23505	107	187	65	4	6	13	25	48	4	25	29	50
250710	-35.246295714605	-6.8299201630414	83.121439	14768	14885	15002	15248	15384	15518	15966	16405	16573	16998	17178	17354	12	41	46	0	8	30	50	60	12	2	15	39
250720	-35.6281612500039	-7.37495775502352	117.159095	9409	9423	9446	9494	9520	9546	9841	10115	10182	10201	10264	10326	13	25	0	0	1	14	3	92	1	1	9	3
250730	-35.2942824484025	-6.6129685867326	172.443562	14170	14238	14294	14412	14477	14542	13708	14102	14087	13952	13967	13991	14	36	7	0	0	0	9	5	2	0	53	16
250740	-37.808641377421	-6.55619499094078	226.517354	7435	7451	7467	7501	7520	7539	7825	8043	8100	7538	7547	7557	54	34	66	1	57	0	1	72	0	5	4	52
250750	-34.8733848135386	-7.14938202	47.710895	607441	619049	628838	649410	660798	672081	674762	693082	702235	723514	733154	742478	434	899	201	246	536	550	3455	508	129	1090	3154	3931
250760	-35.5911781067138	-7.1663446273336	150.354389	7051	7052	7038	7010	6995	6979	7618	7829	7603	7459	7505	7550	27	91	4	0	0	4	1	9	0	0	16	17
250770	-36.5707010055171	-7.06536831063555	553.711426	15016	15116	15229	15466	15597	15727	15899	16339	16476	16776	16922	17064	17	51	5	1	2	7	3	24	0	0	24	3
250780	-36.716441226086	-6.9933376488561	587.254302	6004	6010	6030	6071	6093	6116	6486	6665	6731	6643	6695	6745	48	16	29	3	3	0	6	15	0	2	6	0
250790	-35.2394540486469	-7.37029077318249	122.220675	9674	9698	9722	9771	9799	9826	10240	10524	10605	10240	10282	10327	0	64	6	2	2	6	3	21	4	12	38	5
250800	-37.819264489008	-7.53430713843463	588.219445	9991	9944	9898	9800	9746	9692	10222	10510	10548	9826	9809	9793	6	0	306	30	119	0	254	13	1	5	67	3
250810	-37.9150900701029	-6.59420861333486	281.273748	4732	4652	4563	4376	4273	4170	4807	4943	4949	4681	4668	4657	106	0	22	0	0	0	0	16	0	0	0	2
250820	-35.3770436482357	-6.67059904965351	152.54351	7021	7036	7013	6965	6938	6912	7258	7463	7495	7370	7392	7413	0	6	8	0	0	5	24	11	5	0	28	7
250830	-35.8514401351463	-7.15841248855856	634.799912	24449	24679	24922	25434	25717	25997	24937	25636	25766	25911	26034	26164	268	130	82	15	1	27	10	25	0	4	23	4
250840	-38.1792184928311	-6.51653062578422	337.29326	3099	3084	3069	3036	3018	3000	2834	2917	2894	2841	2820	2800	3	4	2	0	0	0	1	0	0	0	0	0
250850	-36.94862930397	-7.3790028227583	589.252133	7680	7726	7782	7275	7335	7395	7105	7305	7330	7164	7176	7189	8	53	36	0	190	1	25	109	0	38	7	0
250855	-35.4432993555945	-6.61537142228734	123.580451	3404	3429	3447	3486	3507	3529	3816	3920	3971	3942	3984	4026	1	3	1	0	2	6	35	1	9	4	14	8
250860	-34.8746090973938	-6.89884933841366	5.32949	9602	10188	10388	10810	11043	11275	10943	11241	11383	11730	11882	12029	0	94	8	2	27	6	6	4	1	1	8	40
250870	-37.428160994959	-7.25704909269706	418.151785	4007	3906	3791	3549	3415	3283	4017	4133	4127	4019	4009	3999	36	18	13	0	31	0	1	8	2	3	19	38
250880	-37.5177757103802	-6.90718512349047	257.154818	5649	5622	5590	5522	5485	5447	5634	5794	5800	5612	5607	5602	9	51	17	0	6	0	3	10	0	0	1	4
250890	-35.1238932020901	-6.83371514693319	24.261906	39183	39515	39859	40206	40602	40996	40283	41406	41677	42330	42602	42537	20	58	0	0	5	7	134	54	4	6	40	13
250900	-38.1530716660803	-7.70461414156368	749.151117	10354	10283	10195	10010	9908	9806	10986	11292	11366	10759	10781	10803	6	26	22	0	15	43	26	26	26	74	6	18
250905	-35.0139243934696	-6.77005417404741	92.934439	6340	6373	6451	6617	6708	6799	7287	7482	7606	7611	7717	7822	1	6	2	0	7	0	42	0	0	0	0	0
250910	-35.3185424166403	-7.056384	148.164314	20667	20655	20651	20643	20639	20634	20526	21110	21137	21173	21215	21254	5	14	24	6	11	41	11	13	4	0	77	22
250915	-38.3553961303769	-6.84467427702503	306.382457	5538	5560	5534	5477	5446	5415	6214	6384	6457	6173	6216	6257	104	48	37	2	0	0	0	2	1	1	16	30
250920	-35.7375152076896	-7.18019947108161	517.351656	11651	11627	11594	11526	11488	11451	12494	12840	12946	12910	12994	13084	2	13	1	0	0	0	0	38	0	2	4	0
250930	-35.0485576738377	-6.60051865435005	30.067875	5570	5607	5657	6139	6201	6261	6984	7170	7299	7404	7526	7641	5	12	0	4	0	2	1	0	0	0	11	4
250933	-35.7709374162111	-7.12116834374255	482.56693	4023	3992	3948	3856	3805	3755	4178	4296	4314	4316	4339	4357	5	151	9	0	0	3	6	11	1	1	1	0
250937	-37.7115726982213	-6.5426334911734	198.668993	2463	2473	2494	2539	2564	2589	2601	2673	2695	2702	2723	2744	20	64	10	1	5	1	0	4	2	3	16	1
250939	-37.3504338850628	-7.26593000193745	815.665428	5056	5087	5113	5166	5196	5226	5785	5941	6029	5939	6009	6076	52	47	24	2	1	2	27	63	3	1	27	23
250940	-35.4824246020059	-7.30948053230429	113.771987	13225	13218	13211	13198	13191	13184	12305	12664	12504	12490	12468	13178	41	206	6	1	2	4	2	17	1	1	16	8
250950	-35.9582754292669	-7.08909633845498	711.656778	3981	3997	4010	4037	4052	4067	4558	4681	4750	4990	5068	5145	1	29	6	2	1	0	25	19	6	4	106	0
250960	-38.5836574944156	-7.20952640226047	716.91209	4119	4124	4130	4142	4149	4156	4345	4466	4498	4508	4538	4568	44	2	7	0	2	11	2	1	0	0	1	0
250970	-37.1226806805604	-7.892217	604.66561	27763	27821	27883	28013	28085	28156	29980	30807	31100	30844	31095	31330	1065	915	1193	109	21	9	335	415	60	328	279	45
250980	-35.4651434243147	-7.02788603160562	93.759103	8777	9293	9126	8176	7995	7816	9317	9577	9629	9469	9506	9542	2	1	0	1	1	0	2	2	1	2	14	0
250990	-35.5561446826129	-7.64097882478663	340.355741	10443	10339	10235	10017	9897	9777	10216	10510	10495	10566	10566	10278	1	10	2	0	0	71	0	2	1	1	28	0
251000	-38.3189125786079	-6.9127009191105	287.60852	7256	7241	7226	7196	7179	7163	6933	7242	7248	7280	7266	7252	0	5	61	3	47	0	110	40	0	0	16	0
251010	-36.2024954255349	-6.45613994183283	669.891454	9675	9876	10088	10531	10777	11020	10032	10310	10392	10533	10523	10514	213	206	41	2	1	4	108	11	2	6	55	0
251020	-38.0410502007873	-7.47684278075379	315.205557	6489	6511	6537	6590	6619	6648	6280	6461	6455	6070	6040	6012	14	16	0	1	3	0	0	19	12	11	6	18
251030	-36.4187129743523	-6.67660584264479	557.966958	3603	3626	3651	3703	3732	3760	3934	4042	4087	4365	4421	4480	0	69	4	1	21	2	1	17	0	42	8	2
251040	-37.7526855285604	-7.22497264854926	268.280552	7691	7562	7437	7175	7030	6886	7450	7666	7642	6931	6862	6796	646	433	161	0	0	1	1	4	0	0	7	3
251050	-36.2436652193579	-6.98822562229028	556.652487	3169	3152	3133	3092	3070	3048	3489	3585	3622	3627	3660	3693	9	13	0	0	1	3	5	10	0	0	12	1
251060	-37.1543789425132	-7.61865212451032	599.391565	2820	2822	2822	2821	2821	2821	2974	3057	3078	2928	2936	2944	25	17	113	0	0	1	31	35	3	24	2	0
251065	-36.6583244439251	-7.31670010077819	487.09053	1443	1445	1449	1458	1462	1467	1245	1283	1266	1256	1242	1816	0	24	5	16	0	0	27	0	0	4	17	1
251070	-37.0543919436503	-7.13281959666244	307.595093	1985	2046	2078	2143	2179	2216	2124	2183	2202	2233	2252	2272	0	6	37	0	0	0	8	3	0	0	2	1
251080	-37.2769133372926	-7.02449166821925	243.837611	93010	93962	94984	97129	98316	99494	97276	99977	100732	100695	101358	102020	417	555	605	14	472	100	118	359	10	147	538	224
251090	-37.6210556739873	-6.59406157976211	158.481506	11297	11321	11347	11400	11430	11460	11619	11945	12004	11783	11828	11867	118	84	24	0	16	0	1	3	0	1	0	2
251100	-38.0722463078192	-7.42656442613012	302.13294	3706	3719	3731	3757	3771	3785	3745	3849	3861	3721	3723	3726	2	5	10	0	38	1	1	104	0	1	4	19
251110	-36.4720503638462	-6.75788146064519	515.919762	6619	6604	6599	6586	6579	6573	6810	7001	7035	7475	7541	7605	31	21	7	0	9	3	26	11	0	12	7	19
251120	-35.1131779827065	-7.4015385	177.10488	25919	25932	25965	26034	26073	26111	26279	27021	27116	27034	27389	27479	31	692	3	1	6	56	6	23	4	39	36	41
251130	-37.926519001178	-7.1925698759973	260.514945	14713	14643	14537	14314	14190	14068	15881	16321	16455	15465	15511	15555	112	137	95	45	10	12	14	118	0	1	69	23
251140	-36.3470460251457	-6.51013565740654	442.656608	18066	18207	18351	18653	18821	18987	18716	19238	19359	18226	18247	18272	73	229	218	1	6	1	20	163	1	33	20	10
251150	-35.2598804076248	-7.25988798491644	58.678394	10364	10431	10504	10657	10741	10825	11301	11610	11737	11191	11261	11330	0	0	1	0	1	0	0	10	2	0	1	2
251160	-35.6155405946994	-6.86922052824915	324.99697	7778	7780	7771	7752	7741	7731	6936	7142	7068	6978	6915	6854	4	39	16	2	1	9	55	1	0	0	6	1
251170	-35.530585704033	-6.84056878304328	143.647675	5429	5438	5442	5450	5454	5459	5319	5471	5470	5155	5134	5114	34	18	7	0	7	1	7	13	7	13	1	2
251180	-35.4977157927507	-6.78080009845509	103.510357	10192	10168	10154	10124	10108	10092	10232	10522	10546	10319	10336	10346	5	317	9	4	0	0	4	1	76	63	24	10
251190	-34.8139304142683	-7.48241339603127	9.341475	14446	14866	15302	16217	16724	17226	16140	16574	16832	17032	17262	17492	0	58	12	1	2	1	3	11	3	1	15	13
251200	-36.0564422810101	-7.07861726936986	657.074727	14916	14960	14996	15074	15117	15159	15956	16397	16538	17020	17197	17357	2	30	3	5	2	30	89	5	1	3	14	0
251203	-38.4971655332399	-6.4071756420217	456.663711	3871	3922	3966	4058	4109	4159	3919	4029	4046	3752	3745	3740	0	1	61	0	3	0	1	13	0	3	48	2
251207	-38.5099999913196	-6.57691881585499	287.394879	3454	3403	3344	3221	3153	3086	3959	4066	4118	3978	4012	4046	11	2	5	0	93	1	1	6	0	148	55	2
251210	-37.798267271363	-6.769855485	191.907703	32137	32312	32478	32827	33020	33212	31524	32424	32443	32117	32122	32134	263	377	134	6	255	8	13	55	0	10	77	6
251220	-37.0823339751871	-7.69698308434496	588.163983	3439	3449	3460	3483	3496	3509	3896	4001	4057	3854	3887	3919	17	49	62	1	3	4	58	31	2	7	16	19
251230	-37.9936640096162	-7.73386645898496	684.973846	18374	18492	18613	18868	19008	19148	19330	19867	20017	21283	21517	21744	282	127	431	21	348	52	113	32	3	16	61	9
251240	-35.9584940731246	-7.1489066440629	641.437311	12031	12067	12107	12190	12237	12283	12881	13236	13354	12929	12995	13066	38	56	80	7	7	13	25	8	0	1	11	0
251250	-35.8994339112229	-7.3607915	464.227726	36454	36764	37103	37816	38210	38602	38883	39956	40323	41054	41297	41538	14	42	35	22	2	12	25	36	6	106	93	18
251260	-37.1470987043486	-7.03081760657396	296.066578	1265	1235	1200	1129	1089	1050	1433	1472	1488	1699	1729	1759	26	1	50	1	6	0	5	16	0	0	10	65
251270	-35.7958331901249	-6.96629295198897	586.206331	14876	14855	14827	14769	14737	14706	16748	17203	17423	17582	17786	18075	188	116	60	10	14	29	123	32	1	12	65	4
251272	-35.2930058538096	-6.64447149726608	162.310897	4893	4900	4908	4925	4934	4943	5588	5739	5822	5779	5795	5824	2	25	0	5	0	0	1	0	0	0	4	0
251274	-35.6627216943535	-6.54267652788993	177.52151	2835	2867	2901	2973	3013	3052	3405	3495	3564	3274	3302	3338	7	26	4	0	0	3	18	8	0	0	3	24
251275	-35.6553876583291	-7.25059477327924	198.765251	3970	3983	3999	4033	4052	4071	4172	4288	4319	4264	4288	4312	1	1	7	0	14	1	0	0	1	3	4	2
251276	-35.2612426920122	-7.15150361574026	70.876172	3822	3912	4013	4226	4343	4460	4239	4353	4417	4164	4200	4235	0	13	5	3	0	0	2	0	0	6	0	1
251278	-36.1567097727418	-7.69029534454018	440.03455	1344	1354	1364	1384	1395	1406	1524	1566	1588	1722	1752	1781	1	3	0	0	0	0	4	0	0	0	0	1
251280	-37.6538353910347	-6.43649424914114	203.113159	7891	7770	7633	7347	7188	7031	8057	8285	8301	8314	8333	8352	76	19	17	1	122	112	174	10	46	94	7	19
251290	-35.0788522259515	-6.8084485	12.272199	23107	22433	22490	22609	22675	22740	23023	23669	23788	22979	23027	23431	11	35	25	0	5	3	55	2	4	4	34	35
251300	-36.8455028942862	-7.10303473308871	426.721639	2837	2847	2858	2881	2894	2907	3367	3456	3518	3508	3561	3612	0	99	47	0	1	0	7	20	6	1	12	22
251310	-35.4433017394971	-7.35535731371706	55.325317	11966	11943	11896	11796	11740	11685	12526	12876	12950	11976	11971	11966	0	44	16	1	21	1	0	4	0	1	14	35
251315	-35.877474466628	-7.74290596221598	508.289257	6830	6814	6792	6746	6720	6694	7016	7214	7244	6661	6642	6533	2	0	0	0	2	0	0	0	0	0	10	1
251320	-38.0605555920097	-6.53501416751783	322.927913	6347	6273	6182	5989	5883	5777	6480	6664	6677	6471	6471	6471	48	12	156	44	106	137	37	21	0	52	76	1
251330	-38.6427896706556	-6.71869419964293	291.868349	6171	6179	6183	6192	6197	6202	6028	6200	6198	5369	5352	5886	73	127	191	0	48	8	252	43	0	1	3	0
251335	-38.5595999296318	-7.62777971854304	419.884276	3464	3443	3394	3291	3235	3178	3707	3810	3834	3539	3538	3538	0	1	0	0	0	2	0	2	0	0	1	0
251340	-36.9216783300447	-6.87186326188252	308.188499	14123	14217	14311	14511	14621	14730	14292	14695	14752	14729	14773	14826	166	220	115	22	75	3	54	34	4	13	18	49
251350	-38.3325811539417	-7.55121340952874	380.591071	5681	5620	5549	5399	5317	5235	5609	5770	5764	5332	5297	5265	349	153	2	6	0	20	1	3	0	0	5	10
251360	-37.9850430999296	-7.38764445972837	318.460424	7860	7844	7826	7789	7768	7747	7610	7829	7817	7266	7219	7173	44	88	37	18	78	12	10	44	0	4	9	4
251365	-38.4791522142449	-6.48405529669128	350.818771	2578	2579	2584	2594	2600	2606	2660	2734	2749	2615	2619	2623	8	35	6	2	3	7	0	3	1	81	39	38
251370	-34.9658392782709	-7.1380845	68.385009	118207	120353	122446	126839	129271	131684	122454	125858	126775	120333	121166	121994	34	81	5	8	4	10	90	31	1	16	102	128
251380	-37.4417177954698	-7.08419170526247	300.062353	4694	4688	4669	4629	4608	4586	4644	4777	4778	4581	4570	4559	154	30	53	0	37	1	0	8	0	23	11	13
251385	-36.6309754330546	-7.22048912283316	498.509404	2738	2761	2743	2706	2685	2664	2641	2718	2707	2638	2626	2545	0	0	10	3	1	0	1	8	0	2	58	2
251390	-37.449349664422	-6.48930754079141	151.06145	26734	27203	27656	28609	29136	29659	29196	29992	30353	30880	31236	31582	705	576	660	9	32	2	19	283	1	13	28	5
251392	-37.7227213005654	-6.89030850899754	258.547619	3632	3674	3713	3796	3841	3887	4049	4159	4214	4138	4180	4221	0	11	21	2	87	0	5	11	0	0	0	0
251394	-36.4359294005056	-7.63299070250314	409.100598	2227	2262	2297	2368	2408	2447	2265	2329	2341	2420	2438	2455	2	0	2	0	0	0	0	0	0	0	0	0
251396	-37.9426027474446	-6.81592498091653	193.973645	2438	2396	2348	2248	2193	2138	2719	2794	2822	2851	2882	2909	3	1	1	0	5	0	0	2	0	0	0	0
251398	-38.0971412339127	-6.61927998240531	269.453876	3489	3505	3523	3563	3585	3607	3442	3540	3544	3364	3356	3349	4	1	4	0	2	1	1	2	0	2	2	2
251400	-36.5315209358872	-7.39020133575512	456.092042	4724	4754	4777	4827	4689	4715	4438	4565	4563	4344	4329	4309	14	9	5	6	0	1	4	13	1	2	7	3
251410	-36.8457433215685	-8.08104288936475	577.340454	4490	4551	4584	4653	4691	4729	4578	4707	4726	4396	4389	4384	1	15	72	3	0	3	236	9	1	37	5	9
251420	-38.1577701892674	-6.94423148941398	265.726212	7118	7086	7040	6945	6892	6840	7810	8029	8067	7564	7562	7560	1	9	2	0	45	2	22	2	0	38	78	0
251430	-38.2978233702354	-7.24915963108365	602.279622	5787	5823	5863	5946	5993	6039	5942	6108	6141	6010	6031	6052	73	13	9	0	0	23	2	70	0	0	12	0
251440	-37.3251148399789	-6.84417960846357	209.582607	4992	4922	4835	4653	4552	4452	4913	5055	5045	4760	4733	4708	67	167	16	11	19	2	13	38	0	51	15	3
251445	-35.3779610544874	-7.24712735721632	95.509911	4919	4930	4944	4974	4990	5006	5482	5631	5702	5508	5555	5600	27	17	0	1	1	0	1	1	0	0	48	1
251450	-38.5010748206497	-7.12086995744378	342.480257	17915	17929	17953	18005	18033	18062	18898	19424	19566	19099	19190	19281	196	8	5	0	138	3	0	18	3	195	178	18
251455	-38.0988027202559	-7.7429694507639	726.334218	4933	4912	4886	4829	4798	4767	4644	4780	4756	4219	4161	4106	1	5	17	0	6	41	55	18	1	0	0	6
251460	-37.3092447284815	-7.16091497735897	281.647316	2841	2844	2847	2853	2791	2793	3180	3266	3314	3233	3268	3303	1	3	2	0	11	2	3	0	0	2	11	8
251465	-37.3538296761784	-6.21291534073982	155.114591	1535	1537	1540	1545	1548	1550	1647	1692	1707	1684	1696	1707	1	6	2	0	2	0	0	1	0	2	18	4
251470	-36.7974932181972	-6.77553140683712	341.653354	3902	3882	3873	3853	3842	3831	3986	4098	4115	4010	4018	4027	33	32	10	1	3	1	40	12	43	2	4	57
251480	-36.8027778195065	-7.39264269695839	528.27535	4057	4000	3937	3804	3731	3658	3973	4088	4079	3985	3973	3709	99	4	134	0	35	6	1	3	0	0	2	0
251490	-37.0948573852401	-6.93022837139016	275.213733	7958	7912	7863	7760	7703	7646	7782	8006	7998	7748	7727	7708	58	22	17	0	0	1	60	30	0	1	11	23
251500	-35.2104513918798	-7.24923353038705	44.988092	6103	6251	6327	6487	6576	6664	6568	6749	6812	6696	6743	6789	0	0	1	1	2	2	4	6	0	4	0	6
251510	-35.8664139115223	-7.10094595524404	627.791244	10169	10285	10406	10658	10798	10937	10908	11208	11320	11041	11119	11195	41	52	102	12	6	33	9	4	1	5	43	0
251520	-37.0084169780022	-8.15711875468474	596.658681	2907	2924	2938	2967	2984	3000	3061	3147	3170	3239	3261	3287	121	39	69	0	1	0	6	12	3	15	12	12
251530	-35.2304326165497	-7.087111	121.501331	47311	47315	47298	47261	47240	47220	46363	47690	47682	50151	50357	50565	22	53	59	35	50	69	186	88	5	18	176	13
251540	-36.4107641095568	-6.85690856317292	518.091345	9241	9366	9487	9740	9880	10020	9737	10007	10091	10230	10316	10400	1	61	7	0	0	0	1	27	0	0	1	0
251550	-36.6556668629229	-7.4805025244756	481.319407	12256	12253	12242	12221	12209	12054	12413	12762	12816	12971	13038	13101	74	20	36	37	17	2	7	27	0	6	71	6
251560	-35.4427388368849	-6.68551765005369	325.44682	3382	3380	3354	3299	3269	3239	3130	3223	3198	3204	3186	3169	5	28	6	12	0	1	39	2	1	1	1	1
251570	-38.3748947870419	-7.21414775784029	613.810692	2887	2909	2934	2987	3016	3045	3038	3122	3147	2975	2984	2994	6	157	106	0	0	0	0	6	0	6	0	2
251580	-35.6742704972443	-7.18254942468272	336.083102	7307	7307	7308	7308	7308	7308	7651	7865	7915	7054	7030	7012	2	2	1	0	0	0	0	2	0	0	1	0
251590	-35.6441425707571	-6.81708894284731	537.950009	6276	6071	5790	5316	5019	4724	6602	6790	6798	6238	6206	6175	0	0	5	0	1	0	2	3	0	0	4	0
251593	-35.4417507457045	-6.75079754596171	132.593579	3545	3635	3723	3909	4012	4114	4213	4325	4411	4395	4468	4539	0	76	6	0	0	10	39	23	19	70	9	51
251597	-35.2381954790313	-7.14457561363735	53.098781	6781	6731	6659	6508	6425	6342	7340	7543	7604	7363	7410	7447	1	17	8	3	1	3	9	2	0	2	7	1
251600	-35.6561584077255	-6.7598975	625.781341	31078	30550	30880	31573	31957	32337	27346	28149	27951	26689	26505	26323	0	40	16	8	5	6	23	2	0	47	77	3
251610	-36.362664860377	-7.05874137777625	523.941913	12170	12247	12334	12516	12616	12716	13128	13489	13623	13739	13868	13993	36	25	10	2	1	0	3	0	0	2	6	4
251615	-36.2482238788383	-6.76752752888267	587.235916	2622	2642	2662	2704	2728	2751	2965	3045	3089	3173	3213	3256	7	1	7	0	0	4	3	8	0	0	3	0
251620	-38.2296050806011	-6.763378005	227.047576	62879	63135	62610	63091	63358	63622	63783	65568	65930	65807	66135	66457	189	338	432	4	32	3	126	13	14	53	138	101
251630	-36.8802761457321	-7.67105361514705	521.366402	14948	14915	14860	14743	14679	14614	16456	16908	17085	16072	16139	16215	7	30	8	0	2	12	12	46	2	44	15	2
251640	-35.6388366564942	-6.48891694245472	173.984369	9264	9174	9074	8865	8750	8635	9549	9818	9854	10263	10329	10394	4	41	1	5	7	4	30	16	0	0	21	0
251650	-36.8289985342818	-7.20953935099688	532.103367	13205	13153	13085	13568	13495	13421	14715	15124	15236	14938	15015	14833	19	271	10	2	5	4	6	16	1	1	67	0
251660	-37.8785919324605	-7.63570844619416	717.997774	13493	13425	13350	13195	13109	13024	14021	14414	14487	14103	14143	14182	145	52	21	5	10	10	35	11	3	0	28	7
251670	-37.2515615776267	-7.22370290861476	786.769205	11852	11779	11698	12149	12393	12314	13685	14064	14177	14153	14254	14352	135	134	120	5	21	24	114	55	27	76	126	99
251675	-36.6279998744085	-6.93826040293171	608.173929	2490	2502	2515	2543	2559	2574	2806	2882	2921	2816	2839	2865	0	0	29	0	0	0	0	1	0	0	12	0
251680	-38.598098331275	-6.5768355073857	304.317509	9132	9191	9255	9389	9463	9537	9624	9891	9968	9223	9233	9246	126	155	114	0	164	0	85	49	3	18	1	5
251690	-38.4070270101528	-6.52492709513081	294.397564	13603	13564	13510	13396	13333	13271	14454	14855	14963	14584	14653	14721	666	177	163	1	141	5	13	109	15	282	103	151
251700	-35.6714708228878	-7.69820632935525	545.25066	9058	8965	8859	8637	8515	8393	9173	9433	9450	9300	9306	9698	0	56	5	0	20	4	0	4	0	2	1	0
251710	-36.9927210043315	-6.77080724678283	263.867178	2037	2017	2002	1969	1951	1933	2457	2522	2568	2504	2539	2573	75	4	1	0	3	0	6	3	1	2	29	23
251720	-38.2778434980653	-6.54571355168578	321.057184	4676	4683	4689	4700	4706	4712	4756	4890	4908	5045	5074	5102	0	2	2	0	0	0	0	0	0	2	3	6
251740	-37.0935519728886	-8.0768741972494	646.344099	1855	1886	1901	1933	1951	1968	2024	2080	2101	2075	2092	2109	14	3	60	0	1	4	7	16	4	7	15	23
260005	-34.8991305847304	-7.90444899	27.060592	90571	91565	92737	95198	96560	97911	92217	95670	96266	94428	94843	95243	14	474	1	2	29	27	22	32	25	182	236	373
260010	-37.6376860181022	-7.74832758583151	515.346206	33321	33617	33940	34618	34993	35365	34047	35314	35528	35091	35254	35416	168	110	191	0	2	7	92	48	40	147	603	1915
260020	-41.0057973410949	-8.51109128375517	515.842902	15216	15374	15540	15891	16085	16277	16471	17233	17445	17588	17783	17975	167	3	1	0	9	0	0	5	11	34	186	10
260030	-35.94677683746	-8.455973	437.15488	20278	20466	20665	21084	21316	21546	21456	22371	22591	22680	22882	23079	28	274	375	62	46	24	54	23	10	7	3	28
260040	-35.5185573511919	-8.70912255231174	92.734663	29057	29079	29333	29866	30162	30455	29508	30606	30792	33046	33445	33785	5	735	91	5	1	2	27	12	2	55	76	26
260050	-37.1219571685606	-9.1145895	373.322929	36082	36280	36113	35762	35567	35374	37992	39421	39672	40007	40511	40778	59	2	23	0	0	0	12	188	5	6	3	33
260060	-36.7754560083166	-8.46627052298468	731.315275	12701	12844	12987	13288	13454	13619	14016	14704	14913	13761	13853	13741	0	95	76	7	0	1	60	44	1	10	38	39
260070	-35.228501497065	-7.60472980846341	112.188515	37155	37133	37107	37053	37022	36992	34740	35446	35235	37414	37432	37450	11	752	1	0	78	65	18	42	0	8	99	93
260080	-36.0596997585832	-8.4895925	456.245763	21961	21918	21819	21611	21496	21382	21782	22418	22427	22363	22370	22371	39	324	95	33	8	26	960	12	2	225	11	242
260090	-35.4507729209957	-8.378487	291.623086	21481	21585	21713	21982	22131	22279	20149	20600	20509	21925	21987	22035	3	211	7	1	8	107	58	5	6	147	4	11
260100	-36.2848143554983	-8.89037420790994	639.927141	9094	9155	9189	9261	9300	9339	9836	10272	10385	10204	10288	10372	23	2	6	0	0	4	1	9	0	5	2	4
260105	-35.0939665275382	-7.78564187251451	161.850551	15564	15903	16272	17046	17475	17900	16520	17276	17484	18144	18390	18617	13	284	3	0	0	0	15	0	3	7	12	23
260110	-40.5024605749941	-7.5781415	639.781117	71817	73068	74075	76189	77359	78520	75878	79104	79877	77363	77794	78270	129	575	489	13	12	3	14	33	9	37	126	156
260120	-37.0565055646245	-8.4239405	671.583329	62315	62825	63394	64588	65249	65905	64863	67458	68000	69157	69345	69880	501	279	939	27	0	1	39	174	7	198	16	99
260130	-35.6628188858245	-8.42093503757972	486.855195	10910	11027	11068	11154	11202	11249	13900	13384	13623	12765	12917	13054	0	43	7	0	2	2	23	4	0	5	1	2
260140	-35.1990859873173	-8.81413799010685	22.089717	38977	38838	38698	38405	38243	38082	41748	43502	43911	40720	40854	40973	182	364	24	2	4	9	98	2	4	172	26	4
260150	-35.8399240901317	-8.6212019106173	273.53491	10441	10294	10140	9816	9637	9460	9649	9797	9703	11349	11409	11463	2	195	1	0	13	7	88	2	0	2	3	2
260160	-38.9615995649726	-8.75146278008585	316.349739	19877	19620	19347	18775	18458	18143	20545	21254	21342	20236	20256	20260	7	9	38	0	174	1	0	3	126	22	1	7
260170	-36.420035083018	-8.3352954393583	616.704941	69637	70390	71175	72823	73735	74640	70963	73590	74028	72412	72719	72996	78	436	263	93	28	394	377	558	30	344	10	8
260180	-38.0387381366471	-8.26984078962668	460.100142	11315	11322	11329	11346	11354	11363	11548	11955	12011	12005	12057	12109	38	2	16	0	0	0	4	125	0	2	4	15
260190	-35.754487945878	-8.2353595	473.170309	58035	58473	58984	60058	60652	61242	56629	58310	58354	58675	58768	58864	89	158	45	48	19	135	69	28	8	79	6	109
260200	-39.9361631850394	-7.77934262699137	446.964454	32106	32409	32724	33385	33751	34114	33381	34712	34988	35178	35421	35676	89	175	175	0	12	2	21	57	3	140	11	40
260210	-36.679314385707	-9.16338298488547	633.162777	42111	42276	42365	42551	42654	42756	43397	44991	45250	45506	45747	45983	37	20	46	13	0	40	140	9	0	34	14	39
260220	-35.5871395022878	-7.79951218074002	314.187503	36998	37058	37079	37123	37148	37172	39023	40592	40924	37828	37888	37949	42	653	26	38	0	21	27	27	3	89	60	166
260230	-35.7285279259275	-8.4722605	431.08504	38088	38335	38607	39177	39492	39805	39111	40578	40832	37570	37552	37539	1	183	39	6	5	6	32	10	7	57	3	20
260240	-36.5646966592673	-9.02724915072048	759.733131	8939	8960	8980	9023	9047	9070	9341	9707	9780	8851	8838	8834	2	5	0	0	0	0	1	7	0	25	4	12
260250	-37.2873345539798	-7.3456712759663	748.448837	7262	7252	7239	7214	7200	7186	7158	7366	7369	7307	7309	7312	3	9	7	0	5	2	18	56	0	3	42	24
260260	-36.3703914413319	-8.1489565	636.535472	38665	39561	40236	41651	42434	43211	40265	41898	42250	45192	45723	46248	472	515	384	14	6	44	956	45	5	51	4	91
260270	-35.3295704142006	-7.72437221003539	135.813128	11961	11911	11867	11774	11722	11671	12962	13530	13675	12537	12578	12618	3	104	1	0	2	20	7	66	5	0	9	11
260280	-37.156988114845	-8.62205904068232	809.500715	44896	45441	46032	47271	47957	48638	49937	52466	53272	51990	52714	53304	68	86	298	6	0	4	10	54	1	4	10	20
260290	-35.0384889718131	-8.28986423029788	29.241114	156004	158435	160968	166286	169229	172150	163139	169986	171583	185123	187158	189222	261	4740	331	75	217	418	1950	534	100	1476	150	1322
260300	-39.3098413379707	-8.51510548326908	326.644505	27073	27325	27596	28165	28480	28793	28851	30113	30432	30883	31190	31497	4	14	4	1	33	5	12	4	1	2	38	5
260310	-36.2359914117891	-8.48683107303865	536.16776	17195	17292	17409	17653	17788	17922	17421	18037	18123	18833	18955	19088	13	34	44	0	0	1	17	22	11	5	2	10
260320	-36.6248040076124	-8.77559484478882	848.556745	24523	24876	25219	25938	26337	26732	25219	26197	26386	26577	26764	26946	1	23	89	0	0	1	7	16	1	46	54	5
260330	-36.3332880795364	-8.73837794373232	679.835563	11993	12190	12413	12881	13141	13398	11337	11637	11619	11125	11087	11051	1	22	15	3	3	2	228	180	5	47	5	75
260340	-38.1537459242791	-7.93842732667504	456.79917	7101	7121	7141	7182	7205	7228	7577	7900	7977	5651	5645	5643	54	17	54	0	0	6	5	7	0	4	4	12
260345	-34.9957213563856	-8.0205217674976	43.1197	132215	134866	137727	143732	147056	150354	136381	141973	143210	144506	145676	146847	179	4196	136	69	80	364	13	376	9	429	173	361
260350	-35.7651947265538	-8.36213804006225	694.036131	15270	15386	15512	15776	15922	16067	15831	16452	16574	17104	17257	17405	0	10	2	15	2	0	34	42	12	34	7	3
260360	-35.2827906438477	-7.40708241993907	102.147598	7872	7919	7954	8027	8067	8107	7921	8186	8214	8147	8180	8204	2	182	1	1	0	9	7	0	0	2	2	0
260370	-36.193574878074	-8.88387056215619	544.361787	24961	24992	25026	25096	25136	25174	24218	24874	24847	24536	24490	24461	35	25	18	1	0	0	1	13	2	18	18	15
260380	-36.6237980172928	-8.73614267974256	891.107638	19540	19552	19550	19545	19543	19540	19337	19916	19936	19593	19596	19599	1	13	13	39	1	1	2	5	1	39	18	11
260390	-37.793398902551	-7.80305821890566	496.950103	17569	17530	17453	17292	17202	17114	18345	19035	19155	18585	18641	18707	35	6	8	0	1	1	35	47	31	87	81	134
260392	-38.7434219469465	-8.32060796467651	457.619499	10319	10241	10166	10007	9920	9833	11689	12270	12451	11782	11888	11991	93	44	10	0	0	1	3	0	0	1	5	1
260400	-35.2580606059131	-7.84688671641732	187.648942	64848	65669	66531	68341	69342	70337	65390	67727	68070	74851	75706	76527	116	701	13	0	30	231	229	274	2	72	537	304
260410	-35.9670733600535	-8.285898	533.54197	258176	262037	265937	274124	278655	283152	289086	294558	298501	314951	319579	324095	217	3768	1945	172	344	302	4873	114	52	1260	41	214
260415	-35.7253231033555	-7.74320656791998	412.704816	13428	13510	13586	13747	13836	13924	14103	14675	14798	13791	13798	13830	4	36	26	3	4	9	35	49	3	118	5	37
260420	-35.7216666573487	-8.6703075	160.149452	31180	31202	31176	31123	31093	31063	33479	34907	35251	37830	38324	38812	269	176	6	4	0	3	23	17	1	30	7	0
260430	-39.2371382153378	-7.71746923330341	549.083598	9615	9666	9719	9831	9893	9955	10283	10678	10784	10778	10872	10964	9	9	5	0	156	0	67	23	93	91	11	76
260440	-35.213726736211	-7.99790078017443	164.463989	11131	11145	11165	11206	11229	11252	11636	12094	12185	12375	12504	12601	1	237	10	1	0	7	13	78	3	10	2	7
260450	-35.4647408125141	-8.24011277651399	459.738425	18760	19019	19303	19899	20229	20556	17563	17984	17924	20020	20270	20399	9	168	0	3	5	45	136	23	18	139	41	29
260460	-35.1041184906515	-7.589382255	108.067624	22162	22501	22828	23514	23894	24271	23211	24180	24403	24298	24473	24658	57	834	1	0	7	22	30	119	9	158	249	293
260470	-36.3297018953137	-9.12866550151905	398.861075	17147	17218	17298	17468	17561	17655	16330	16733	16686	17421	17490	17374	0	3	0	0	0	2	11	3	1	9	7	15
260480	-35.5415869000023	-8.4751512172918	318.089456	13047	12721	12740	12780	12801	12823	11616	11812	11712	12458	12434	12418	3	37	0	0	0	0	17	10	2	72	4	4
260490	-35.6946989631154	-8.01503244286428	373.059112	28442	29485	30411	32355	33431	34499	16388	15099	13812	17166	17329	17470	40	629	20	125	5	98	119	21	2	69	33	44
260500	-35.9502573664167	-8.61128266016395	412.372345	22416	22457	22492	22564	22604	22644	22106	22764	22783	23392	23467	23114	1	124	41	19	0	7	103	29	150	10	2	7
260510	-37.6410965906668	-8.089002	547.986904	30060	30205	30314	30544	30671	30797	32157	33537	33874	34305	34153	34442	33	49	245	0	7	17	174	235	0	38	1	25
260515	-40.7707358130966	-8.44865698651541	483.722779	14599	14714	14855	15150	15314	15476	15595	16284	16462	16915	17109	17296	67	16	0	0	75	15	69	18	110	27	5	22
260520	-35.2361574244476	-8.36252199	109.117342	57377	57657	57803	58111	58281	58450	59850	62163	62604	63535	63991	64422	28	139	18	0	2	16	7	6	4	102	53	17
260530	-39.7227283392676	-7.516307	527.43128	32474	32524	32571	32670	32725	32779	30567	31236	31086	31636	31576	31518	178	104	97	0	2	95	56	13	0	45	19	435
260540	-35.390597986464	-7.94872774216478	154.895371	18891	18927	18959	19027	19064	19102	19276	19957	20052	20588	20703	20830	88	131	21	77	0	2	10	62	3	13	1	19
260545	-32.4351863280529	-3.85202140078181	0.	2096	2128	2163	2238	2280	2321	2801	3012	3108	2629	2674	2718	324	6	3	7	9	32	13	26	0	59	22	112
260550	-35.2440702124351	-7.44549420525894	92.744442	10714	10685	10665	10624	10602	10579	11002	11397	11456	11437	11484	11537	7	251	2	0	1	18	6	0	1	10	11	0
260560	-37.9714561137782	-7.86171447493079	493.576688	20684	20615	20519	20317	20205	20093	21962	22846	23034	22171	22165	22162	66	2	18	21	1	5	68	20	1	8	8	40
260570	-38.5712393419872	-8.6008265	322.007648	25162	25480	25829	26561	26966	27368	26648	27809	28100	29284	29635	29973	378	482	53	6	0	10	22	70	1	40	35	51
260580	-35.9231276419375	-7.94445824740133	392.865253	12846	12742	12633	12403	12276	12149	14067	14692	14855	14231	14394	14492	154	318	49	30	5	72	293	10	2	56	0	5
260590	-35.3866107834559	-8.58383577054338	97.768769	24558	24921	25347	26241	26736	27227	26281	27489	27823	27915	28212	28503	2	17	2	0	1	5	22	36	5	157	29	1
260600	-36.4930502821005	-8.88890553	869.211553	119336	120781	122188	125141	126776	128398	124996	130154	131313	129392	130303	131169	55	298	196	5	7	17	65	278	5	733	727	578
260610	-35.2923223922623	-7.99960847212724	148.756325	27632	27711	27784	27937	28021	28105	27397	28243	28289	29675	29131	29241	48	314	14	4	0	38	14	119	3	149	36	197
260620	-34.9983762971528	-7.55923185486717	17.995881	71940	72656	73342	74782	75579	76371	71796	74182	74424	75648	75987	75902	49	1080	26	13	33	37	43	181	13	72	451	115
260630	-39.6192863432021	-7.70925328234973	444.796225	6123	6144	6160	6194	6212	6230	6593	6882	6955	6857	6912	6968	16	22	25	1	0	0	7	2	0	32	7	0
260640	-35.5714923938373	-8.2059995	466.64996	67906	68491	69056	70243	70899	71551	71570	74548	75229	76669	77163	77845	97	869	155	3	52	66	223	135	3	226	44	212
260650	-36.8472759684337	-9.04570925087953	488.358887	17580	17503	17415	17232	17130	17029	17733	18304	18350	18271	18411	18462	5	1	5	14	2	0	26	40	36	9	23	14
260660	-37.6900466896833	-8.53876220824973	407.373302	23857	23549	23181	22410	21984	21560	27261	28605	29018	26959	27155	27349	29	62	127	0	0	0	16	42	1	0	4	20
260670	-36.1804630923865	-8.58053493560591	608.577705	7420	7415	7404	7382	7369	7357	7545	7803	7833	7534	7541	7549	22	55	70	1	0	1	14	50	9	33	2	2
260680	-34.9105833875875	-7.82837199	11.415628	83424	85174	86519	89342	90904	92455	93748	98601	100191	101987	103536	105003	20	1085	20	10	23	249	31	257	114	249	216	529
260690	-37.5188211184962	-7.84477430130535	572.585923	11514	11538	11562	11613	11641	11669	11880	12322	12397	11780	11801	11824	172	305	12	0	0	5	39	7	5	21	22	42
260700	-37.8244851112304	-8.90204607887599	363.544153	13513	13753	13973	14433	14688	14942	14036	14605	14729	19081	19526	19957	144	12	28	0	0	4	46	29	2	12	0	24
260710	-37.4576704743563	-7.6777971945153	542.258266	4583	4596	4609	4637	4653	4668	4444	4565	4561	4496	4491	4486	3	2	12	0	0	3	28	2	0	23	59	32
260720	-35.0634719379371	-8.3969865	49.973949	60925	62197	63550	66390	67963	69523	70070	74059	75512	80542	82276	83862	61	745	57	16	285	68	57	238	13	147	369	712
260730	-40.1502087501672	-7.6497045	540.235342	23483	23423	23600	23971	24177	24381	25718	26973	27353	28120	28510	28887	7	114	7	8	17	0	14	86	0	10	11	5
260740	-38.6863416893124	-8.72451506478971	314.634682	3734	3758	3799	3885	3933	3980	4097	4297	4358	4369	4423	4475	3	19	3	0	1	0	2	3	3	9	5	6
260750	-37.4189484589274	-8.9400544003599	474.589867	26738	26727	26693	26623	26584	26545	26735	27576	27631	26264	26214	26175	47	7	27	0	0	0	27	5	0	0	1	40
260760	-34.823950567034	-7.74657331766388	6.59428	16376	16753	17168	18040	18522	19001	17573	18412	18658	22449	22347	22794	23	518	11	6	0	12	10	13	20	174	112	18
260765	-35.1106273574317	-7.40926386	184.564793	35054	35136	35207	35358	35441	35523	34944	36049	36126	35398	35430	35461	12	495	26	14	0	33	25	23	3	29	86	146
260770	-37.1884393109605	-7.37842852842199	639.509321	14654	14578	14491	14308	14207	14107	13849	14140	14063	13882	13813	13748	55	110	10	13	1	9	26	47	1	0	69	79
260775	-34.8892710487235	-7.77403476474654	6.	20590	20896	21258	22018	22439	22857	22852	24026	24406	23723	24049	24321	7	20	2	1	7	2	18	82	1	8	23	13
260780	-35.1026145695038	-7.6663936085023	64.566004	15063	15144	15234	15424	15528	15632	14985	15468	15507	15698	15749	16221	4	57	2	7	5	12	20	46	1	30	86	85
260790	-34.9211734672603	-8.16539146735745	6.468261	592297	601426	610648	630008	640722	651355	665387	678346	687688	644699	649787	654786	15	8820	225	59	166	673	987	1810	93	2427	437	1951
260795	-35.7973952137599	-8.72796987804595	229.632831	11801	11932	12062	12334	12485	12635	12102	12560	12642	11513	11489	11479	44	135	2	0	1	1	55	32	2	8	21	9
260800	-36.4988285484163	-7.98725777724561	519.430972	14663	14696	14716	14757	14780	14803	14813	15311	15365	15810	15908	16219	2	336	293	128	5	1	280	146	3	12	1	8
260805	-38.2750376623843	-9.18506999252143	276.858802	13386	13562	13755	14158	14382	14603	13797	14342	14452	13982	14026	14087	232	61	95	0	6	1	12	8	2	32	0	17
260810	-35.5915023689903	-7.86018872703986	325.317687	26920	26940	26901	26820	26775	26730	28488	29634	29875	30735	31029	31305	9	176	5	0	1	15	11	41	0	48	12	1
260820	-35.5292418261614	-8.62689829945635	149.418735	15948	15972	15994	16039	16065	16090	15947	16458	16498	15774	15761	15751	3	197	2	1	0	3	17	1	1	4	14	19
260825	-36.4903865236772	-8.70702896437458	823.218627	9894	10036	10194	10526	10710	10892	10500	10965	11086	10604	10674	10742	3	47	5	12	0	12	11	4	0	12	8	4
260830	-36.4117337384655	-8.70609685279339	748.868307	12396	12442	12495	12606	12667	12727	13628	14274	14461	13709	13804	13899	11	3	57	0	0	1	98	6	2	37	15	11
260840	-36.1359544906229	-8.7196671740285	737.896264	13844	13963	14065	14281	14401	14519	14760	15396	15552	14494	14602	14662	1	3	232	1	6	0	14	29	0	7	112	2
260845	-35.3126019234256	-7.84423249520262	122.052623	13327	13534	13730	14143	14372	14599	14380	15044	15230	15990	16210	16408	15	375	3	0	1	33	74	23	4	272	135	42
260850	-35.2928036525271	-7.93237817854015	179.346828	20325	20943	21301	22052	22468	22880	19987	20593	20618	20653	20696	20733	11	108	3	0	0	18	12	34	0	1	10	4
260860	-36.4643169318296	-9.12417183792505	658.379627	10926	10893	10854	10773	10728	10683	11655	12136	12244	12121	12221	12307	8	3	2	0	1	0	4	3	0	4	4	14
260870	-35.9071210443245	-8.64925486457646	465.396951	16013	15961	15896	15760	15685	15611	15967	16454	15567	15615	15648	15731	7	167	6	0	0	3	22	22	2	28	1	0
260875	-40.2707251264837	-8.995051485	363.	19656	20060	20488	21387	21885	22379	21125	22121	22408	22719	23038	23308	88	54	206	4	44	15	35	150	1	14	2	18
260880	-36.3214966175308	-8.66285686583942	665.60329	32498	32733	32976	33487	33770	34050	33348	34595	34809	36606	36967	37296	1	26	45	2	5	11	109	15	0	11	17	36
260890	-35.4552610509597	-7.880198	136.961568	56478	56630	56772	57072	57238	57403	55560	57203	57243	55574	55390	55343	62	998	10	1	3	52	180	121	3	205	114	386
260900	-35.4498749786749	-7.55568069874715	316.523924	22673	22839	22999	23335	23521	23706	23078	23907	24031	23907	24035	24142	116	289	13	0	1	121	27	27	1	10	25	173
260910	-35.5141405623355	-7.68857248562588	368.768607	9926	9995	10074	10628	10722	10816	11152	11662	11802	13632	13857	14109	12	39	4	0	1	60	5	55	0	2	40	31
260915	-37.626822945483	-8.96010814463401	559.647272	13065	13209	13294	13470	13568	13665	16540	17639	18097	18187	18471	18847	6	4	7	0	1	0	0	3	0	1	4	0
260920	-35.8141175724592	-8.78307760133499	236.389249	14281	14617	14895	15480	15803	16124	12352	12473	12303	12257	12093	11961	0	34	0	0	0	1	66	1	0	13	3	10
260930	-38.7345645822767	-8.12024380215452	460.083785	13156	13176	13201	13253	13282	13310	13304	13757	13810	14308	14399	14488	32	56	55	0	14	0	47	49	5	71	5	47
260940	-35.0948690998839	-8.11869453	88.636338	50401	51324	52308	54373	55516	56650	52830	55102	55659	56767	57271	57828	18	404	43	2	6	68	138	40	4	1148	240	88
260950	-35.2213386961744	-7.737688	88.007934	29547	29825	30090	30647	30955	31261	29202	30122	30185	30782	30914	31029	39	291	24	9	17	11	19	14	1	91	26	10
260960	-34.8613103898235	-7.99266007532292	19.968766	372014	373479	376068	381502	384510	387494	391433	394850	397268	375559	378537	379271	198	3620	134	65	196	148	247	1575	84	1329	756	1559
260970	-35.6029820966855	-7.73789513366546	417.215457	22675	22811	22967	22906	23084	23261	21632	22244	22239	22865	22938	22996	5	399	7	3	112	105	6	121	6	52	57	57
260980	-39.5952457761053	-8.61794564613774	350.319366	10834	10845	10854	10873	10884	10894	13167	13968	14279	13176	13361	13536	0	2	12	0	0	4	0	0	0	2	0	5
260990	-40.0814625767368	-7.883151975	451.138333	57078	57521	57886	58653	59078	59499	63042	66077	66978	64335	64943	65510	72	921	92	6	100	7	49	298	26	269	11	12
261000	-35.5883359937581	-8.6790825	121.974267	55467	55382	55192	54794	54574	54355	56643	58584	58819	59524	59813	60091	28	122	16	12	1	11	74	36	4	80	109	192
261010	-36.3273109987233	-9.00168328514325	537.82593	9665	9794	9913	10164	10303	10441	8487	8586	8481	8188	8086	8172	0	10	4	0	1	0	4	1	73	21	3	3
261020	-36.0015757987346	-8.66724228497482	572.222995	25703	25566	25423	25123	24957	24793	24918	25555	25500	25654	25627	26005	0	37	7	1	2	0	3	49	28	13	3	4
261030	-36.6584292680601	-8.92014533800006	869.379418	10217	10123	10019	9801	9680	9559	11669	12256	12441	11001	11051	11100	0	1	6	0	3	0	0	21	0	11	31	7
261040	-39.5757868229726	-8.09013832716909	401.907934	19350	19403	19456	19568	19629	19690	19214	19813	19850	20227	20326	20425	3	234	74	0	1292	3	5	28	24	50	0	131
261050	-35.5816849952227	-7.97888394183413	181.766513	29131	29131	29131	29130	29130	29130	27910	28598	28518	28664	28589	28552	15	829	163	142	2	14	70	73	5	4	19	137
261060	-35.1791510623855	-7.897135005	91.124368	45733	46302	46842	47975	48603	49225	45777	47337	47521	51374	51834	52297	3	632	3	3	16	124	154	67	40	151	387	9
261070	-34.8847916197368	-7.943188	19.576822	268282	272914	277870	288273	294030	299744	307284	314302	319373	300611	303400	306239	96	1480	27	13	236	380	357	1028	198	1828	724	1164
261080	-36.9427981488871	-8.4984765	610.628665	20320	20377	20438	20567	20639	20710	20132	20754	20788	20950	20998	21050	35	14	333	4	0	1	5	39	5	45	5	48
261090	-36.6955147218979	-8.35545610783497	650.739407	57600	57742	57751	57772	57783	57794	61337	63878	64454	62793	63319	63519	670	452	983	39	14	19	637	639	35	16	18	98
261100	-38.2207335453001	-8.97734346438332	325.738182	27937	28485	29025	30160	30788	31412	30597	32105	32568	32485	32889	33273	8	7	35	2	2	14	14	25	1	7	5	51
261110	-40.5683654559704	-9.44181300258551	373.032116	225199	230342	235821	247322	253686	260004	268339	276174	281851	294081	299751	305352	405	302	487	9	273	363	142	721	115	1150	470	378
261120	-36.7058798977192	-8.18622700894123	1017.418481	11373	11513	11669	11996	12177	12356	11135	11482	11503	11242	11247	11029	45	54	153	1	11	1	437	60	0	4	22	21
261130	-35.3961953582275	-8.14435986002866	194.37813	23600	23793	23998	24429	24667	24904	21810	22253	22120	24033	24099	26086	4	260	15	2	0	0	2	63	1	24	11	52
261140	-35.3539433948819	-8.33137608611828	160.73088	11546	11608	11669	11797	11867	11937	11853	12291	12364	13439	13590	13705	40	21	0	0	1	42	0	1	0	71	14	295
261150	-36.0119895299569	-8.82788502205398	458.180814	22341	22358	22457	22665	22780	22894	24197	25301	25603	24187	24343	24495	1	162	1	1	0	0	4	13	0	2	29	4
261153	-37.8464456195457	-7.71812641014089	568.175887	6781	6730	6673	6551	6484	6417	6875	7097	7116	6735	6730	6722	0	2	3	0	15	2	6	3	1	495	80	68
261160	-34.8889419445777	-8.06276248305241	10.330669	1437190	1449135	1461320	1486869	1501008	1515052	1533580	1549980	1561659	1536934	1546516	1555039	2968	35041	159	139	543	1109	781	2968	384	9645	4172	10079
261170	-35.8608749474581	-8.12703278058798	388.420703	18168	18184	18204	18245	18268	18291	18269	18871	18930	19158	19276	19387	51	151	390	2	1	73	348	11	6	60	0	26
261180	-35.3761308237039	-8.51111604	99.258352	41421	41539	41581	41668	41717	41765	38755	39548	39317	44445	44669	44950	8	416	4	1	2	21	102	97	4	161	26	35
261190	-35.155432817216	-8.66217108532585	11.406514	20976	21130	21299	21656	21853	22049	21024	21735	21815	22140	22257	22361	0	188	0	0	0	0	6	6	2	4	39	49
261200	-35.7102477662867	-8.32761353933924	664.471891	13434	14183	14430	14950	15238	15523	13709	14155	14194	11242	11055	10877	15	20	4	0	0	146	22	1	7	25	0	22
261210	-35.6380612404985	-7.93948374141724	209.984792	7284	7395	7514	7763	7901	8038	7770	8120	8214	9287	9479	9641	0	61	0	0	0	0	4	4	1	1	2	2
261220	-39.120850981104	-8.07067752213416	424.268107	52087	52488	52914	53808	54303	54794	53167	55119	55435	56641	56992	57343	56	49	252	1	139	238	173	182	264	1004	18	134
261230	-36.6927291741698	-8.97599548086788	767.50219	15027	15042	15058	15093	15112	15131	15027	15509	15547	15283	15332	15355	2	5	3	3	0	0	3	9	3	7	4	5
261240	-36.5625071953832	-8.36296196892339	657.86496	15986	16059	16142	16318	16415	16511	17627	18473	18723	21960	22433	22896	8	80	186	6	0	0	32	32	2	19	4	16
261245	-40.3376876555693	-8.23796111841333	501.855849	11390	11449	11535	11715	11815	11914	13644	14466	14782	13594	13773	13946	17	22	18	1	13	1	72	58	10	218	0	101
261247	-38.1531381817594	-7.82146968232143	852.592851	10724	10644	10528	10286	10151	10018	11610	12096	12209	11769	11835	11901	17	23	10	0	19	15	6	31	1	67	4	41
261250	-36.2039500171458	-7.9551895	446.08443	61557	63407	65430	69677	72027	74359	73680	78410	80330	87538	89772	91891	437	1211	317	4	8	79	881	76	18	116	22	11
261255	-40.615775185024	-8.16051116726482	637.628155	12366	12528	12720	13123	13345	13567	13759	14465	14694	13322	13467	13561	110	337	129	0	2	8	9	2	0	20	0	28
261260	-39.8242357254967	-8.8041265	358.182724	37905	38946	39890	41870	42965	44053	39626	41329	41745	39473	39629	39816	8	113	21	7	47	6	15	66	9	8	5	7
261270	-35.8852433390024	-7.83181342623099	506.137728	11782	11807	11839	11905	11942	11978	12348	12840	12942	13023	13119	13215	0	27	6	0	1	0	27	6	0	1	4	9
261280	-37.4800327232567	-7.37035573926697	850.181946	10288	10357	10406	10509	10566	10623	9934	10198	10184	10991	11048	11103	56	160	90	4	0	3	31	41	5	4	28	108
261290	-35.9311226193514	-8.81043823419499	426.95972	10550	10602	10659	10781	10848	10915	9790	9989	10838	13939	14137	14326	1	39	0	0	1	4	0	0	0	2	1	3
261300	-36.4462983615963	-8.51986752058347	617.382027	45724	46017	46322	46963	47317	47669	47230	49038	49372	53232	53847	54433	70	256	104	144	1	5	359	7	2	41	1	58
261310	-36.1373597958186	-8.3273605	555.245421	33874	34231	34605	35390	35824	36255	34769	36094	36336	35278	35416	35554	25	137	58	21	10	29	92	26	7	101	0	21
261320	-36.3682530765329	-8.87755937542735	709.06136	19846	19919	20000	20171	20265	20359	21011	21886	22087	21305	21432	21549	17	117	8	2	0	0	3	10	0	107	7	23
261330	-35.8094911721096	-8.4321515	456.457652	20219	20379	20628	21151	21440	21727	20869	21700	21872	20489	20538	20586	1	146	6	34	11	4	135	28	1	34	8	2
261340	-35.1457070847085	-8.89419513072977	11.121446	14250	14484	14722	15222	15498	15773	17090	18143	18555	18172	18503	18816	3	326	4	0	4	6	19	11	0	32	28	64
261350	-38.7594537800097	-7.86174005472195	491.6322	31720	31786	31848	31979	32051	32123	32704	33916	34118	32620	32691	32763	79	21	13	0	3	98	156	79	38	453	445	252
261360	-37.2750721852439	-7.47402518326653	597.671902	29537	29635	29712	29874	29964	30053	30469	31601	31792	31838	32010	32186	115	18	226	0	3	6	156	32	3	20	164	698
261370	-35.041277539321	-7.995938	49.365238	90894	91357	91801	92732	93247	93758	95304	99136	99945	102956	103854	104782	88	1130	79	10	13	84	31	57	9	238	23	68
261380	-35.4901218808857	-7.59221273256537	448.432858	16230	16389	16568	16944	17152	17358	16598	17223	17333	17000	17076	17151	28	212	18	0	0	45	85	83	0	3	3	4
261390	-38.2963149474727	-7.98799752	436.862022	70702	70611	70472	70179	70017	69856	76198	79484	80294	79241	79871	80489	202	172	229	0	44	183	98	438	9	216	54	201
261400	-39.2926231743621	-7.95434039807981	422.424378	17695	17604	17490	17252	17121	16990	18228	18869	18958	18331	18368	18519	6	95	2	0	4	0	44	92	1	52	134	69
261410	-37.2673901012878	-8.07245	561.365665	31659	31688	31702	31732	31749	31766	34069	35546	35914	33723	33950	34109	14	105	172	1	2	5	12	83	2	16	47	61
261420	-35.1164053546685	-8.5933695	24.75289	32879	33001	32981	32937	32913	32889	36414	38122	38610	40306	40852	41391	0	17	1	0	0	0	3	8	1	3	0	22
261430	-39.5537537310788	-7.62998268812021	498.555716	11066	10955	10881	10725	10638	10552	10424	10643	10584	11137	11133	11020	0	9	65	1	0	1	0	0	0	6	10	20
261440	-37.6474702370335	-7.602125684249	592.824478	5502	5480	5456	5405	5377	5349	5837	6073	6123	5744	5760	5777	7	0	4	1	12	0	15	8	1	13	55	28
261450	-35.7567841034417	-7.83515705731727	390.410768	50756	51151	51531	52329	52771	53210	53934	56238	56795	58444	59143	59751	5	1152	97	21	12	278	258	49	33	448	63	245
261460	-37.5402657741875	-7.59113651302262	566.587387	24191	24347	24477	24752	24904	25055	25836	26947	27219	26430	26608	26784	8	25	22	0	3	1	904	13	16	39	76	78
261470	-36.2904043048255	-8.31561072482585	577.380869	13086	13193	13315	13572	13715	13856	12095	12344	12273	12704	12709	12695	1	27	87	2	2	5	87	11	17	28	0	7
261480	-38.1534611596796	-9.10569964429411	525.282957	17065	17042	17017	16965	16936	16907	20552	21770	22231	22073	22450	22819	122	20	94	3	0	9	4	4	0	31	10	2
261485	-35.0906465455374	-8.70468927853919	15.402226	17341	17802	18043	18550	18831	19110	18137	18854	18999	20745	20979	21234	11	168	23	0	1	3	21	48	0	6	31	19
261500	-36.0433376713092	-7.90215982578207	771.646104	20043	20318	20578	21124	21426	21726	21447	22404	22657	24923	25298	25681	10	80	119	1	1	9	29	10	1	66	13	150
261510	-36.6214759481747	-9.0577780594961	739.842297	6237	6197	6149	6049	5994	5939	6496	6735	6774	6737	6771	6803	0	0	50	10	0	2	19	2	1	2	2	8
261520	-39.37442183786	-8.2303579786437	358.356591	7622	7695	7777	7949	8045	8140	9057	9596	9801	9256	9408	9534	4	4	0	0	9	6	2	3	2	61	55	18
261530	-35.3187721210384	-7.51174567401952	107.426592	56851	56832	56798	56726	56687	56647	51529	52291	51770	53823	53589	53360	9	209	46	2	16	109	17	13	52	45	178	271
261540	-36.0568434929956	-8.00665027093915	357.158256	22640	23250	23923	25337	26119	26895	29900	32169	33206	35631	36610	37631	3	575	65	3	1	4	80	17	15	8	3	18
261550	-35.2379228139922	-7.80268861266727	127.015916	12434	12491	12536	12630	12682	12734	12734	13194	13265	13055	13106	13155	3	150	11	0	0	134	26	9	0	8	27	28
261560	-40.2655906092822	-7.76179462574901	522.109285	22298	22589	22895	23536	23892	24244	24642	25869	26250	26116	26437	26749	0	16	4	1	10	0	1	8	1	3	1	4
261570	-38.1070603447143	-7.83087635877054	1034.833018	15072	15038	14993	14898	14846	14794	15225	15724	15770	15006	14996	14987	107	12	18	0	6	5	38	30	3	92	16	168
261580	-37.3402334718006	-8.7515816593182	727.533665	20980	21149	21310	21649	21837	22023	18913	19207	19026	24254	24703	24973	40	27	162	4	1	1	7	24	1	0	41	48
261590	-37.3111818112638	-7.59875946480799	563.644599	7845	7904	7968	8103	8177	8251	8257	8600	8678	7925	7937	7950	41	127	66	0	2	2	12	3	2	13	15	29
261600	-36.8783720838699	-8.57652690116664	531.216699	13632	13755	13891	14176	14334	14491	15576	16417	16706	16064	16251	16823	3	27	12	3	4	4	2	44	1	34	5	0
261610	-38.9742826042683	-7.93288370462191	498.212306	8935	8996	9066	9212	9293	9374	9567	9989	10098	9142	9165	9187	81	5	27	1	44	173	6	33	18	15	190	15
261618	-35.8530027396954	-7.77481945530466	481.143306	8535	8528	8524	8517	8512	8508	7500	7570	7464	7894	7822	7773	8	331	25	4	1	1	7	1	0	6	1	3
261620	-35.989305931	-7.90574260349678	403.71843	15039	15104	15173	15317	15396	15475	17021	17899	18186	18267	18473	18716	1	349	68	11	20	24	46	9	0	95	5	150
261630	-35.320300689316	-7.6529595	116.293655	28833	28989	29067	29231	29322	29413	27360	27993	27883	30731	30879	31021	17	9	0	0	34	124	27	4	0	20	26	6
261640	-35.2938642410814	-8.118748	154.506883	118894	119873	120924	123130	124351	125563	121233	125681	126399	130540	130923	129907	95	2969	26	233	15	30	90	529	58	360	314	147
261650	-35.6242353157547	-8.80331340552882	184.322753	13955	14211	14495	15093	15424	15752	14224	14779	14887	14092	14131	14168	7	46	8	1	0	3	22	4	0	5	23	7
270010	-37.940715175965	-9.26702549705051	632.664775	18696	18766	18815	18918	18975	19032	19316	19882	19989	19376	19432	19763	90	3	25	102	1	6	5	38	3	10	5	6
270020	-36.3008135714461	-9.68408378505047	133.24711	18023	18167	18315	18625	18796	18967	17274	17765	17740	17423	17391	17360	8	93	3	2	6	8	23	15	3	13	7	12
270030	-36.6572965062872	-9.7559070107047	269.11452	188988	190999	193103	197520	199964	202390	202398	208447	210521	214067	216107	218140	9	322	356	54	40	137	549	1632	151	8684	1078	3431
270040	-36.0214273162625	-9.50138674650017	70.112129	40725	40970	41165	41572	41798	42022	50323	51903	53023	44379	44611	44892	0	172	68	38	0	4	97	445	35	49	57	59
270050	-35.5002980957816	-9.40927810936494	2.444466	11745	12177	12561	13366	13812	14254	13731	14159	14435	14228	14451	14665	1	13	19	3	1	10	33	23	5	33	29	23
270060	-35.9074498726289	-9.83899825174925	8.049104	6544	6680	6819	7112	7274	7435	7247	7467	7572	7573	7666	7755	11	29	29	70	2	7	45	49	4	44	10	54
270070	-37.1270918944836	-9.67459302797037	131.599824	15011	15171	15343	15705	15905	16104	16247	16735	16919	17076	17251	17420	1	36	25	49	9	1	1	3	9	10	4	9
270080	-36.4944979894058	-9.56864823133606	319.517024	5918	5919	5919	5919	5919	5919	5031	5165	5083	4551	4446	4635	0	1	5	0	1	0	20	21	4	26	7	25
270090	-37.2784386581653	-9.82698885476657	20.794128	6792	6770	6747	6696	6669	6641	7238	7452	7510	7032	7042	6499	2	18	49	4	1	1	49	5	1	3	0	1
270100	-36.2117249001431	-9.64514456727259	163.849978	24461	24656	24855	25273	25504	25734	25145	25882	26030	25780	25895	26010	0	34	3	28	3	2	32	82	9	154	23	66
270110	-36.0200335331731	-9.24658310830329	106.550596	11700	11960	12255	12874	13217	13557	11796	12142	12215	10586	10526	10471	16	5	10	2	1	2	7	1	2	67	3	20
270120	-36.9968696260236	-9.40516275105815	266.439521	9325	9161	8980	8600	8389	8180	9843	10131	10182	10197	10244	10307	0	1	24	1	110	1	2	2	2	12	0	78
270130	-36.1563785914086	-9.38966057508941	115.832935	19026	19055	19091	19169	19212	19254	20076	20670	20825	20410	20519	20626	1	6	20	27	1	4	27	34	2	14	10	9
270135	-35.5667177264544	-8.84837535315291	115.510321	5860	5638	5367	4797	4481	4168	6016	6187	6178	6599	6627	6655	10	16	0	0	0	1	1	0	0	46	6	0
270140	-36.352434752197	-9.78341603898408	181.	41560	41924	42340	43213	43696	44175	45307	46671	47209	50831	51584	52327	5	29	59	13	0	23	64	71	7	41	13	94
270150	-36.7908400521347	-9.95692260332019	179.615352	9013	8943	8855	8669	8566	8464	9563	9845	9909	9032	9046	9273	1	1	1	31	4	1	21	7	122	60	3	14
270160	-37.6056471506351	-9.11738029758643	334.400372	17174	17061	16935	16669	16522	16376	17793	18313	18397	17248	17244	17238	0	1	5	7	1	0	1	29	0	19	9	62
270170	-36.0750084923936	-9.4129315555221	75.095885	18623	18675	18667	18650	18640	18631	17034	17504	17366	17077	16953	16728	0	33	12	38	15	6	7	22	2	38	3	10
270180	-37.3747504206165	-9.48067972087814	336.926648	6687	6774	6862	7046	7148	7249	8044	8295	8463	8290	8421	8548	0	1	0	0	0	0	0	11	6	20	4	5
270190	-36.2993814518778	-9.26142245940566	420.471856	7702	7668	7626	7536	7487	7438	6953	7143	7073	7146	7146	7146	0	0	0	0	0	1	1	0	1	2	1	0
270200	-36.5796842002285	-9.63848727077993	224.261643	12259	12455	12669	13119	13368	13615	10916	11217	11127	10926	10844	10765	1	17	7	3	0	2	119	32	3	114	33	107
270210	-35.7197808593936	-8.91268826995015	141.038328	17586	17652	17725	17880	17965	18050	19363	19946	20181	20022	20213	20401	0	57	0	0	1	1	41	45	0	202	348	102
270220	-35.795363001733	-9.63755427096993	39.658029	5163	5208	5242	5314	5353	5393	5336	5493	5525	5523	5556	5586	7	11	6	7	3	105	5	18	6	57	5	79
270230	-36.1760783105118	-10.1265472503749	12.209416	44238	44422	44387	44313	44272	44232	51027	52584	53369	52160	52716	53224	8	33	65	6	2	2	62	23	4	82	12	32
270235	-36.7723914019128	-9.61993379738632	239.542134	21151	21415	21705	22314	22652	22986	22411	23079	23294	22643	22783	22921	2	6	36	4	1	11	26	259	19	237	18	118
270240	-37.9992334861769	-9.38457444694075	255.919235	43220	43370	43544	43909	44111	44311	46599	47991	48462	48090	48492	48876	1038	213	229	12	90	21	36	774	10	18	35	82
270250	-37.0898496479493	-9.38567081154627	228.476863	11197	11288	11391	11607	11727	11846	10885	11196	11200	10879	10866	10838	0	1	4	3	9	0	8	2	2	55	3	116
270255	-36.7583331109668	-9.38740530657934	314.887513	16428	16500	16574	16729	16815	16900	16694	17180	17251	17254	17332	17410	70	0	14	18	0	7	82	10	7	285	14	6
270260	-36.6776855005338	-9.90043719889156	218.402492	21543	21737	21953	22408	22660	22909	21180	21790	21824	21325	21338	21342	0	2	2	4	1	0	6	21	1	140	70	114
270270	-36.3071875176995	-10.2923806198663	10.562835	3892	3920	3959	4040	4085	4130	4370	4503	4568	4332	4384	4482	0	11	5	0	0	0	0	1	0	3	0	34
270280	-35.7243716385672	-9.27323546004541	79.750224	11993	11954	11943	11918	11905	11892	11928	12271	12290	12339	12352	12378	6	8	5	1	8	12	241	27	12	39	1	14
270290	-36.8303139029901	-9.8873641521582	237.671323	29820	29947	30042	30405	30685	30884	35162	36250	36904	36625	37118	37858	39	64	79	32	18	13	16	55	7	295	15	82
270300	-35.9311844564205	-8.97698521760536	500.413694	15068	14997	14946	14841	14782	14724	15359	15805	15863	15133	15165	15180	0	80	9	3	0	1	5	2	0	10	6	1
270310	-36.62815971645	-9.53368865946465	236.345433	25525	25470	25417	25305	25244	25183	25140	25860	25865	25197	25158	25129	0	13	25	9	7	5	67	45	6	51	13	16
270320	-36.653345012518	-10.1292988371728	13.81683	21613	21788	21945	22273	22455	22635	22925	23606	23807	23298	23433	23570	21	10	1	17	5	6	73	42	28	99	43	100
270330	-37.752636521046	-9.22389877333184	393.412616	17830	18394	18685	19295	19633	19968	17637	18144	18166	17902	17908	17839	33	43	42	78	38	15	26	49	3	58	10	32
270340	-37.2078334090177	-9.63665882831559	144.251434	5841	5925	6020	6220	6330	6440	5724	5890	5902	5413	5357	5352	0	23	1	0	2	7	32	10	0	6	2	16
270350	-35.4609975081236	-8.84030050756405	93.402702	7286	7278	7261	7227	7208	7189	6883	7076	7045	6986	6973	6950	0	4	3	0	0	0	1	5	0	67	4	2
270360	-35.2586583540313	-9.08897435434458	17.555628	6840	6821	6799	6753	6727	6702	7463	7686	7763	7752	7822	7888	0	33	0	1	0	0	8	0	0	32	12	4
270370	-37.0035959132308	-9.65835193876392	169.10716	5963	6086	6224	6514	6675	6835	5939	6112	6140	5562	5540	5524	0	3	2	0	13	0	27	3	9	42	3	16
270375	-36.0273340429838	-10.0095918935695	45.120325	12854	12887	12897	12916	12926	12937	11430	11741	11615	12035	11956	11887	0	1	16	12	17	2	8	38	6	31	19	19
270380	-35.749030258912	-9.13597914629409	98.490674	21131	20917	20652	20096	19788	19483	21735	22366	22436	22581	22716	22853	0	113	6	0	3	3	7	34	7	64	10	21
270390	-35.5555972975355	-8.93887675416228	102.926449	4443	4387	4251	3966	3809	3652	4569	4700	4698	4202	4171	4142	0	2	0	0	0	3	10	2	0	0	1	2
270400	-36.4715218222232	-9.93161038974245	169.918495	24025	24171	24328	24659	24841	25023	24460	25175	25290	23854	23823	24173	9	12	7	5	2	6	68	25	2	29	0	15
270410	-36.7357892600018	-9.83087565650446	279.380589	20478	20848	21247	22085	22549	23009	18017	18378	18196	18253	18117	17988	0	1	28	1	6	1	6	17	1	160	20	38
270420	-36.5038970865	-9.73861316781449	141.112646	24850	25276	25747	26734	27280	27823	25484	26236	26415	26992	27215	27069	6	7	0	12	0	6	4	2	6	91	23	130
270430	-35.7016299134895	-9.66082215163114	11.017791	817444	833261	849734	884320	903463	922458	896965	924143	936314	932608	943109	953393	312	4394	3044	2440	1406	2029	4895	6116	2479	20362	2322	14384
270440	-36.9847996142241	-9.52664406793994	189.759043	17685	17719	17757	17835	17878	17921	18811	19369	19530	18901	18994	19087	13	4	13	0	495	1	27	5	2	96	35	83
270450	-35.2230154091319	-9.0154564858241	7.936819	22491	22974	23504	24617	25233	25845	25726	26520	26978	28746	29280	29794	11	63	25	0	18	20	347	29	8	483	527	729
270460	-37.3566354220481	-9.23399706335314	366.391084	13964	14172	14398	14871	15132	15392	10203	10452	10110	10276	10023	9981	0	0	3	0	0	0	6	9	0	5	2	15
270470	-35.8930686988453	-9.73915570244381	6.707611	37172	38192	39272	41538	42793	44038	45141	46565	47623	45994	46753	47504	11	103	41	23	27	22	95	73	62	771	340	584
270480	-36.3066028985381	-9.57724995600836	162.22356	15164	15183	15200	15237	15257	15277	13865	14249	14144	13614	13502	13389	4	24	26	8	6	0	53	114	9	28	7	22
270490	-36.3850400240272	-9.44777264348944	550.311133	4087	4102	4113	4136	4149	4162	4014	4129	4131	3652	3619	3588	0	0	1	0	0	0	1	1	0	2	1	2
270500	-37.7252240648916	-9.11480625764182	686.194338	24798	24728	24587	24292	24128	23965	24599	25304	25309	24702	24672	24449	12	22	6	19	2	7	5	21	0	197	35	90
270510	-35.533554829803	-9.15852582474625	19.251209	24350	24621	24901	25490	25816	26139	24656	25376	25493	23780	23767	23750	18	10	117	3	0	111	151	173	304	74	18	67
270520	-35.840378300501	-9.39181222510958	148.321612	12168	12290	12429	12722	12883	13044	15072	15547	15899	15682	15965	16292	2	13	40	81	8	33	32	9	35	239	7	44
270530	-36.864915772472	-9.30368326063751	283.780519	5147	4963	4761	4336	4101	3868	5160	5306	5292	5280	5263	5251	0	9	2	15	1	0	1	6	3	5	1	3
270540	-37.2452720989471	-9.60232753886744	218.272892	7374	7471	7579	7804	7929	8053	7090	7293	7292	6944	6944	6952	1	7	4	3	3	0	1	10	0	22	1	11
270550	-35.947555585677	-9.31630114434686	84.048233	24159	23818	23422	22592	22132	21675	25964	26731	26918	26706	26867	27030	12	39	13	18	6	0	36	21	17	49	5	523
270560	-35.6609637180966	-8.94315880807644	168.487534	9854	9496	9088	8231	7757	7287	11903	12266	12449	12069	12183	12303	1	5	0	0	4	0	4	8	0	12	3	61
270570	-37.2978907897967	-9.53360127527465	276.890717	19867	20209	20577	21348	21775	22199	19885	20465	20555	20367	20437	20460	2	33	17	32	10	0	12	31	0	18	4	20
270580	-37.8362428164813	-9.50144626528801	234.595412	7136	7195	7258	7390	7463	7536	8139	8388	8517	8491	8601	8708	4	8	9	0	0	0	17	13	0	14	0	3
270590	-36.8067459676714	-10.0584949600009	134.461	4901	4938	4981	5070	5119	5168	4817	4956	4963	4957	4965	4967	3	1	2	1	0	0	1	4	0	28	6	0
270600	-37.1908187180627	-9.51945648335504	213.275265	10399	10419	10443	10492	10519	10546	10522	10828	10865	11057	11099	11150	5	27	23	146	1	13	6	1	6	13	1	34
270610	-37.3544437290231	-9.163415364026	381.567123	10167	10231	10302	10452	10535	10617	11049	11381	11504	10911	10976	10953	0	14	3	0	0	0	9	15	6	17	4	0
270620	-37.3311364505041	-9.67309718564914	164.347453	4628	4711	4799	4982	5084	5185	4878	5024	5071	5112	5157	5201	0	1	0	35	1	0	0	30	1	3	0	43
270630	-36.6309840973114	-9.4061587984201	332.356406	68270	68532	68751	69211	69466	69719	70151	72202	72564	70434	70556	70738	15	68	327	166	7	90	328	206	122	4633	960	1108
270640	-37.435138856573	-9.74704185025694	21.075373	24661	24950	25227	25811	26133	26454	23855	24537	24534	23809	23729	23651	0	4	15	6	0	20	62	100	1	13	1	10
270642	-38.0098260716315	-9.25788438518493	358.610641	9371	10440	10604	10949	11140	11330	10209	10505	10539	10246	10273	10282	3	27	23	3	30	0	0	68	1	34	4	16
270644	-35.5591051843043	-9.46631347833536	26.771311	8193	8288	8400	8633	8762	8890	9725	10027	10222	11349	11600	11845	0	55	46	4	1	4	7	33	1	31	36	88
270650	-35.4912752632186	-9.24484665799731	4.639631	13687	13684	13651	13583	13544	13507	13826	14225	14261	14772	14783	14802	1	4	3	2	4	15	16	50	1	11	4	7
270660	-36.3727420945597	-9.3733643824119	293.597987	7531	7562	7598	7674	7716	7757	7534	7752	7772	7426	7419	7412	0	0	0	0	0	1	2	2	0	9	8	31
270670	-36.5804602140903	-10.2961102979024	6.143778	57550	57992	58456	59429	59968	60502	59020	60750	61082	60389	60638	60890	35	160	102	65	3	6	850	589	81	402	208	782
270680	-36.4343520081112	-10.4073624263407	6.181202	16743	16746	16732	16704	16688	16672	17466	17980	18087	17219	17236	17268	1	14	8	3	0	3	18	9	10	35	5	51
270690	-35.9485175199678	-9.60689429266684	34.308299	31391	31611	31801	32200	32421	32640	31627	32546	32655	33312	33466	33623	4	23	35	69	4	44	207	119	13	317	30	721
270700	-36.2865406443458	-9.47621079980144	297.43793	2830	2753	2673	2504	2411	2318	3126	3218	3246	2866	2861	2857	0	4	5	7	0	0	12	9	3	5	0	6
270710	-37.7503929130592	-9.62355920030328	37.051642	20704	21175	21716	22854	23483	24108	23910	24651	25107	23052	23278	23504	10	27	50	0	16	11	195	10	4	110	12	14
270720	-37.2792980528473	-9.30291365540457	289.442715	13437	13587	13756	14111	14308	14503	12205	12544	12463	13873	13922	13845	0	5	1	0	0	9	33	2	2	35	2	58
270730	-35.3983344556037	-9.05244831413658	55.555465	24049	24223	24349	24614	24761	24907	25129	25870	26044	25718	25843	25974	0	66	27	5	1	0	14	93	3	54	95	112
270740	-35.2970152177328	-9.15608616311578	32.70179	10297	10369	10430	10558	10628	10698	10321	10620	10649	8419	8290	8156	0	0	1	0	1	1	3	6	2	4	6	6
270750	-36.8246292915239	-10.1737325641911	23.131918	18448	18523	18601	18764	18855	18945	17947	18459	18453	19314	19409	19288	0	11	20	2	2	3	3	17	2	3	9	4
270760	-36.4772220766618	-9.32354705536581	371.218844	11954	12007	12056	12159	12215	12272	11289	11607	11566	11486	11404	11330	0	0	1	1	0	9	7	15	2	31	7	2
270770	-35.8524223085924	-9.48615760833584	47.640877	63450	64317	65155	66915	67889	68856	65432	67359	67797	68512	68885	68952	5	92	90	180	30	27	134	287	74	2471	401	1086
270780	-35.9812102213933	-9.83218949018835	31.651255	6925	6888	6843	6749	6697	6645	6692	6881	6864	6656	6631	6607	15	3	9	30	1	0	7	25	5	13	6	25
270790	-35.8234877698639	-9.59676774166949	23.330308	6452	6513	6570	6692	6759	6826	7248	7468	7572	6893	6930	6967	0	15	6	3	4	69	13	34	17	38	5	8
270800	-37.2454070203705	-9.3722843627404	248.302931	42051	42621	43148	44254	44866	45474	42296	43527	43699	44949	45197	45453	2	4	32	178	16	4	73	51	38	1455	23	612
270810	-36.2252341170425	-9.16503322076224	253.384695	11470	11433	11387	11289	11235	11181	11663	12002	12039	10961	10875	10792	0	0	3	1	0	0	9	10	5	7	1	0
270820	-36.8989486552451	-10.1203099965729	15.604926	6580	6601	6624	6673	6700	6727	6820	7020	7062	6720	6731	6744	6	11	0	0	0	0	2	20	0	1	1	0
270830	-36.0573877321467	-9.01106588188022	260.71498	20942	20876	20786	20596	20491	20387	22282	22941	23112	22689	22798	22906	1	33	4	14	2	1	17	29	5	16	22	2
270840	-37.3837077656992	-9.54939574043675	260.499657	27553	27593	27608	27638	27655	27672	30129	31032	31361	30140	30322	30549	15	17	28	13	9	1	58	34	3	79	0	14
270850	-35.5654908365835	-9.31411736924134	67.585919	29281	29186	29021	28673	28481	28290	31647	32588	32871	32416	32632	32846	0	4	11	67	2	14	90	163	1	53	22	12
270860	-36.0942642743776	-9.77993457613103	12.431352	42993	43071	43133	43265	43338	43409	51473	53070	54064	54591	55462	56319	3	120	120	49	17	4	110	59	9	462	66	361
270870	-35.3691193336324	-9.26718629500207	12.581842	5972	6063	6157	6354	6463	6572	7219	7445	7601	7170	7263	7360	0	12	19	6	0	3	14	16	4	17	4	3
270880	-36.5510919020052	-9.93165738892367	220.435182	29651	30056	30488	31396	31898	32397	31002	31922	32181	32007	32232	32446	0	23	11	3	6	1	10	41	6	196	15	30
270890	-35.8285402270771	-9.56942786775773	44.294633	12970	13264	13593	14283	14666	15045	14154	14584	14779	14604	14815	15020	0	53	24	19	5	81	34	48	7	104	8	51
270895	-37.4536462478126	-9.46339144898312	241.971437	12291	12519	12769	13296	13587	13876	12641	13015	13110	13047	13129	13209	13	2	6	1	10	2	5	17	1	60	6	58
270900	-36.4367415959431	-9.53196244231297	217.568645	6481	6358	6249	6019	5892	5765	5695	5848	5766	6122	6086	6172	1	1	4	0	1	0	3	5	2	2	6	17
270910	-36.4967676919619	-9.64232010538379	249.188372	17071	17096	17119	17168	17194	17221	18157	18695	18848	19020	19172	18907	4	40	8	2	1	3	73	9	8	43	29	47
270915	-36.3555631422205	-9.90749788301098	159.001345	37741	38399	39104	40584	41403	42215	40291	41498	41935	41158	41480	41797	33	134	253	48	31	21	362	149	4	155	81	25
270920	-37.0060056722452	-9.97105938200651	11.406014	23529	23599	23751	23907	23915	24000	24911	25650	25854	25710	25879	26369	0	1	15	0	1	9	1	1	2	42	1	10
270930	-36.0331428428074	-9.159524116522	154.266769	58753	58871	58988	59233	59369	59503	60619	62395	62727	62401	62645	62923	4	105	102	39	27	17	174	102	154	145	58	99
270940	-36.2483932029197	-9.37705435448976	248.606622	26592	26829	27092	27644	27950	28253	26050	26799	26830	25444	25341	25384	4	13	4	8	1	2	15	5	3	8	23	33
280010	-36.927483689181	-10.1339710339015	23.405572	2217	2243	2272	2331	2364	2397	2197	2261	2268	2275	2282	2290	1	0	1	0	0	1	0	3	1	1	0	0
280020	-37.0221808560785	-10.2925180922232	220.409765	18598	18779	18981	19406	19640	19873	19185	19762	19890	20066	20187	20315	12	3	17	1	1	11	10	360	10	1	2	18
280030	-37.0482126395123	-10.9072157978835	4.288342	468297	473991	479767	491898	498619	505286	520303	536785	544039	570937	579563	587701	1593	1921	1281	159	261	348	275	8237	417	248	1277	2372
280040	-37.6123374340696	-11.2645047798951	112.324637	9656	11211	11183	11124	11092	11061	11633	11980	12042	9699	10771	9495	24	20	42	0	1	0	0	30	3	0	3	26
280050	-37.3133626004441	-10.758192250822	176.626513	15263	15725	16143	17021	17507	17989	16072	16568	16733	16882	17013	17164	117	28	13	1	0	2	5	264	20	0	17	4
280060	-37.0412415492828	-10.9067992470843	2.	18435	18876	19372	20413	20990	21562	19218	19809	19998	25012	25526	26059	17	49	59	0	10	1	4	150	44	8	40	156
280067	-37.6235734779508	-11.1463916303607	159.985786	24337	24435	24549	24790	24923	25055	24472	25190	25270	25528	25631	25727	26	38	59	16	18	11	25	304	9	5	29	23
280070	-36.4718202439579	-10.4189433106341	2.873886	7150	7186	7226	7308	7353	7398	7760	8001	8086	7745	7791	7839	7	2	2	1	0	2	1	190	4	3	52	10
280100	-37.4963563345164	-10.7433351538524	205.489594	15355	15544	15716	16075	16275	16472	16122	16612	16745	16766	16870	16987	17	15	6	0	0	8	12	197	6	12	4	34
280110	-36.9738449754071	-10.138743655691	36.995662	3979	3986	3996	4017	4029	4040	3910	4023	4025	3947	3955	3955	0	0	1	0	2	0	0	19	4	5	5	1
280120	-37.7879637221177	-9.65410406729849	154.4254	18520	19076	19689	20977	21689	22396	21806	22534	23005	24693	25218	25733	0	44	45	8	4	8	40	531	2	5	14	13
280130	-37.0548329945789	-10.5060996319004	166.855685	26617	26815	26953	27243	27403	27562	27913	28756	28960	30769	31087	31402	4	2	31	0	0	0	6	62	23	12	13	9
280140	-37.7019192069376	-10.3580170968976	374.115413	17958	18265	18495	18977	19244	19508	18965	19543	19708	19990	20179	20345	11	99	359	0	1	1	3	307	45	1	46	22
280150	-36.9908161851827	-10.6468185839524	34.505921	9652	9893	10144	10671	10962	11252	11911	12317	12610	13500	13822	14130	128	29	9	1	2	7	13	99	27	5	4	24
280160	-36.8840359528515	-10.2477649415005	11.206168	5409	5432	5457	5509	5538	5567	5358	5513	5522	5633	5653	5672	7	17	24	0	0	0	2	84	3	0	0	0
280170	-37.754659635068	-11.4735577970762	153.140794	15613	14970	15296	15980	16358	16734	15867	16365	16131	16519	16692	16859	1	0	0	0	4	0	0	15	13	3	5	33
280190	-37.1878992756552	-10.3570250323237	200.119053	3685	3714	3745	3811	3847	3883	3741	3852	3870	3813	3826	3839	11	5	0	0	1	59	14	42	2	1	2	11
280200	-37.1493449602392	-10.6773757001803	147.571399	3341	3397	3457	3585	3655	3725	4198	4341	4448	4326	4407	4487	24	10	8	0	0	0	36	39	13	1	16	5
280210	-37.4400108537292	-11.2679486493031	47.827405	59502	60082	60583	61636	62218	62796	61368	63206	63582	64464	64824	65226	390	643	507	71	41	26	16	214	26	6	86	188
280220	-37.3161177206926	-10.2705325209233	214.942173	5142	5205	5269	5402	5476	5549	5628	5805	5875	5325	5344	5363	0	0	2	1	0	0	1	69	0	0	1	2
280230	-37.5418762486803	-10.5400847468847	228.564789	12290	12330	12495	12843	13035	13226	12589	12969	13060	13854	14020	14162	41	85	101	1	3	1	14	143	2	1	6	13
280240	-37.0843724853204	-9.96735146791995	17.412866	11474	11552	11640	11824	11926	12027	11606	11949	11999	11458	11408	11412	0	0	0	0	0	61	7	120	1	0	0	1
280250	-36.9879844294671	-10.6865298123962	18.259191	2433	2453	2478	2529	2558	2586	2773	2862	2907	2914	2970	3009	2	0	0	0	4	0	3	26	5	2	0	3
280260	-37.196054632255	-10.2261996604123	238.666094	5558	5591	5625	5695	5734	5773	5554	5716	5732	5648	5655	5665	0	24	29	12	3	4	2	57	0	2	2	6
280270	-36.538635240922	-10.434275829882	6.	8417	8524	8637	8874	9005	9135	8598	8855	8906	8348	8353	8359	5	3	12	1	0	1	6	19	4	1	7	10
280280	-37.5150947928792	-11.5185072682496	7.017535	13037	13477	13628	13945	14120	14294	17089	17677	18126	15861	16037	16236	41	12	3	0	0	1	0	27	6	0	3	23
280290	-37.4268609403324	-10.6857160383187	191.892989	78272	79333	80502	82957	84315	85664	83161	85725	86564	86981	87746	88501	116	384	463	3	1	6	8	946	10	10	125	144
280300	-37.7874111399082	-11.2767854368944	211.924624	35643	36415	36862	37798	38317	38831	37431	38565	38850	38886	39175	39432	8	26	7	0	3	26	4	402	15	28	11	89
280310	-37.0996499528057	-10.1234895922391	170.960464	5205	5246	5279	5348	5387	5425	4736	4863	4827	4972	4956	4942	1	0	1	0	7	9	1	39	7	0	1	2
280320	-37.3078269330688	-10.9967327673047	11.579321	26014	26567	27071	28128	28714	29294	28131	29010	29347	30428	30798	31165	32	5	54	2	1	3	7	269	26	6	4	2
280330	-36.9417863037613	-10.5894668148048	64.197144	14726	14883	15034	15352	15528	15703	15450	15920	16046	16874	17041	17213	2	6	7	0	7	1	5	111	17	0	1	17
280340	-36.8007564643613	-10.3465099141958	86.578006	13340	13540	13781	14288	14568	14846	13539	13944	14027	12947	12932	12926	2	16	21	1	0	1	4	35	6	7	10	31
280350	-37.666353409722	-10.9153009698622	172.294927	84579	85688	86781	89075	90345	91605	88980	91696	92474	94852	95746	96602	9	64	136	3	2	92	8	511	65	3	21	142
280360	-37.160568198674	-10.7970295089519	35.732826	24114	24531	24982	25928	26452	26972	23923	24626	24714	26903	27176	27442	8	66	31	3	18	18	102	433	64	7	15	57
280370	-37.543445391339	-10.6641499737985	240.788971	5906	5977	6059	6230	6325	6418	6295	6489	6554	6411	6447	6492	3	17	12	1	0	0	0	140	5	0	1	3
280380	-36.9189022040157	-10.3464515201382	94.93005	3289	3346	3411	3546	3620	3694	3658	3775	3830	3461	3475	3494	0	5	0	0	0	0	1	68	5	2	0	1
280390	-37.3114599440126	-10.6600442408644	267.491361	11644	11796	11943	12250	12420	12589	11728	12074	12124	12056	12085	12127	38	88	35	1	2	18	9	127	15	3	18	40
280400	-37.0833143406492	-10.7369324035675	8.950897	15491	15616	15692	15850	15937	16024	15150	15583	15582	16338	16411	16478	22	29	8	0	1	1	2	60	26	1	4	44
280410	-37.3457494006631	-10.5790438595404	221.873191	10952	11079	11228	11541	11714	11886	10910	11230	11269	11034	11020	11038	19	60	97	0	5	1	1	96	3	2	3	12
280420	-37.5614258472908	-10.025861627368	266.25503	11822	12007	12203	12612	12839	13064	13199	13620	13817	13621	13784	13936	2	0	0	0	0	0	15	41	22	16	1	4
280430	-36.9570014375569	-10.4274274735498	140.643944	7151	7189	7230	7316	7364	7411	7225	7438	7466	7342	7363	7381	24	17	23	0	0	0	2	86	5	6	1	2
280440	-36.5767181793652	-10.3158782272668	28.567933	18954	19228	19522	20141	20483	20823	18909	19466	19538	18511	18499	18493	55	30	19	3	79	92	28	327	7	51	101	96
280445	-37.4544385459973	-10.3946514574101	216.341199	8235	8215	8185	8123	8088	8054	8517	8770	8813	8510	8526	8543	100	36	5	1	1	20	7	16	4	0	41	3
280450	-37.4199214592677	-10.215686849106	288.435353	27338	27632	27967	28671	29060	29447	29546	30466	30804	32514	32926	33341	4	43	91	1	8	1	5	511	14	0	21	39
280460	-37.1937112099255	-10.4920543730734	203.827221	22456	22740	22993	23523	23817	24109	23800	24529	24747	24579	24763	24941	5	6	11	0	0	2	23	80	5	5	11	21
280470	-37.0504728834465	-10.0786160367075	221.741004	6192	6308	6440	6718	6872	7024	6280	6469	6509	6242	6255	6271	0	0	0	0	2	2	9	43	12	0	13	1
280480	-37.1284961300464	-10.8487541757333	11.053839	138662	145167	151427	164569	171841	179060	148546	153253	155334	160829	163046	165194	118	502	227	6	25	20	177	1511	418	10	37	56
280490	-36.6479863948283	-10.4498997629294	91.530505	11539	11544	11547	11554	11559	11563	12377	12756	12870	13137	13260	13379	4	2	0	0	1	0	1	39	4	4	2	6
280500	-37.6860272130241	-10.6181191604186	173.89369	2685	2732	2780	2879	2934	2989	2774	2858	2878	2968	3000	3026	16	3	21	1	23	7	0	51	0	1	22	22
280510	-37.6811281603891	-11.1935033961178	169.402271	8004	8060	8121	8249	8319	8389	8389	8643	8709	8821	8902	8970	11	0	5	0	3	1	1	26	1	0	4	9
280520	-37.7221107205356	-10.5666899531531	250.177504	5344	5415	5495	5662	5754	5846	5590	5761	5809	5973	6029	6084	18	6	5	0	0	14	3	142	6	8	18	10
280530	-36.8597462116876	-10.7410561554895	3.419762	7555	7764	8000	8495	8769	9041	8227	8488	8608	8369	8455	8538	1	23	2	0	0	1	2	25	9	2	8	16
280540	-37.6842137118049	-9.80579020827372	181.909281	26728	27256	27829	29032	29698	30358	28969	29879	30249	30877	31253	31614	31	63	0	0	0	0	104	96	0	2	1	6
280550	-38.1766582213158	-10.7075986488522	263.315456	20234	20458	20684	21157	21418	21678	21083	21721	21882	21968	22137	22287	69	105	88	1	0	11	7	228	15	10	30	49
280560	-37.2766348494805	-9.91925887236146	56.909706	25900	26124	26338	26787	27035	27281	26520	27311	27456	27124	27260	27370	6	0	7	33	0	11	18	32	3	2	1	31
280570	-36.8420993590988	-10.2082073153137	13.917535	27660	27868	28092	28562	28822	29081	27629	28437	28520	28457	28533	28612	25	42	50	37	46	33	14	90	16	13	41	24
280580	-37.7293412249827	-11.0664022904367	158.982559	19449	19667	19883	20336	20587	20835	19019	19567	19588	19394	19400	19414	16	6	55	0	1	0	4	107	0	1	27	13
280590	-37.1934568325855	-10.7316512984525	9.552554	8434	8502	8579	8740	8829	8918	9087	9369	9466	9351	9433	9509	2	33	40	1	0	2	19	16	16	5	3	13
280600	-37.4329390298824	-10.5451904693215	298.448288	15596	15735	15872	16161	16320	16479	15676	16137	16194	17163	17306	17435	26	4	10	0	0	0	1	28	1	1	1	14
280610	-37.0313228648729	-10.6945899789946	16.872276	7268	7410	7553	7853	8019	8183	8518	8799	8965	9222	9384	9541	42	47	15	1	0	4	4	25	5	1	25	5
280620	-37.477755358888	-11.0221187749041	107.121501	19252	19330	19541	19984	20229	20472	18563	19095	19101	19362	19403	19439	26	83	14	28	8	2	4	84	23	0	2	31
280630	-37.4498421802076	-11.3533173973413	22.811689	14317	13388	13748	14503	14921	15336	13041	13430	13502	13914	13064	14081	101	19	3	0	1	1	4	17	1	6	20	87
280640	-36.5995793479956	-10.2876719724288	15.393035	6170	6198	6227	6289	6323	6357	6596	6799	6861	7038	7107	7175	1	2	60	22	1	78	130	75	1	2	1	2
280650	-37.1977318456227	-10.6462336647079	70.781249	3595	3644	3666	3714	3740	3766	3844	3962	3996	3752	3761	3773	0	1	7	0	2	0	13	62	12	1	2	14
280660	-37.0563110976557	-10.7820113826258	20.494979	10686	10680	10684	10694	10699	10704	11652	12013	12140	11389	11467	11522	7	1	1	4	2	8	7	87	7	0	1	13
280670	-37.2094987839423	-11.0136768571472	6.278567	66654	68243	69911	73415	75353	77278	71931	74189	75104	78876	79955	81011	3	38	118	2	4	29	132	1315	187	4	27	99
280680	-37.5684292045339	-10.7923257834115	209.436104	9456	9577	9725	10034	10205	10375	10128	10443	10555	10257	10349	10424	1	226	64	19	3	1	5	368	14	1	10	13
280690	-36.8862396608894	-10.3464864526782	107.008235	2569	2597	2627	2691	2726	2761	2874	2965	3007	3395	3459	3524	18	6	16	1	1	4	14	22	1	3	0	3
280700	-37.3839764494164	-10.3877721948223	194.854166	3479	3513	3544	3609	3644	3680	3670	3782	3813	3702	3717	3736	11	4	5	0	3	0	0	8	0	0	2	1
280710	-37.8094305822503	-10.7380617976536	265.834987	37360	37784	38235	39182	39706	40225	37145	38232	38343	38724	38847	38988	17	13	69	0	1	3	9	271	4	1	17	118
280720	-37.1122253407609	-10.6050355731006	86.323906	6984	7044	7104	7231	7301	7370	7618	7856	7946	8006	8088	8169	1	3	22	0	0	1	8	42	5	0	1	9
280730	-36.8838500415646	-10.2091732236821	16.472616	2689	2729	2771	2860	2909	2958	2852	2940	2969	2957	2981	3006	2	2	3	0	6	3	4	11	2	0	2	17
280740	-37.9990006951017	-11.1843298680994	163.973018	43822	44349	44896	46043	46677	47307	47265	48733	49261	48039	48414	48776	12	55	66	2	32	62	3	456	37	32	68	75
280750	-37.8453707752723	-11.3680522747437	179.415592	12296	13169	13321	13641	13819	13994	12877	13252	13717	12873	12856	12858	1	12	235	0	1	6	0	207	33	0	16	22
280760	-37.6611466730617	-11.3798724696847	146.043021	19656	20004	20452	21391	21910	22425	20562	21195	21397	22660	22709	23223	7	11	0	0	1	0	5	27	6	1	1	22
290010	-41.661608480236	-13.2535318932762	674.223656	9114	9133	9163	9228	9263	9298	8638	8851	8821	8324	8687	8659	41	5	1	0	0	1	0	0	0	3	0	1
290020	-39.1165879396428	-8.72341824568634	316.381994	13894	14111	14325	14776	15026	15268	17342	18362	18831	17072	17379	17685	0	10	0	0	0	0	1	7	1	4	2	3
290030	-38.0182863705796	-11.6626128300483	183.928384	14438	14622	14762	15055	15217	15374	14628	15123	15192	14830	14692	14730	0	12	0	0	0	0	1	4	11	6	23	11
290035	-38.1155058347825	-10.5295715700202	280.710248	14471	14426	14483	14604	14670	14735	14824	15354	15448	15706	15809	15914	17	1	5	0	0	35	6	5	244	2	39	97
290040	-38.7680777950043	-11.8729309975791	299.885981	14793	14839	14895	15012	15077	15140	14814	15284	15328	15726	15809	15884	5	44	4	0	0	1	1	6	21	30	10	13
290050	-42.1361637333109	-13.4223477953016	726.676975	12315	12428	12552	12814	12958	12504	10609	10809	10717	10855	10801	10746	0	3	0	0	14	1	0	2	3	2	4	0
290060	-39.8857780091229	-14.1272774885543	155.101843	5149	5042	4915	4650	4502	4360	5212	5361	5361	4602	4568	4536	37	27	4	1	2	24	8	22	33	7	0	1
290070	-38.4226157693395	-12.1341825924055	141.137056	131179	132873	134162	136868	138366	139818	132725	137202	137810	142160	142869	143460	88	781	90	82	18	6	19	32	26	5	90	34
290080	-39.1942143206578	-17.5189333438062	6.398941	21470	21894	22355	23323	23858	24378	19840	20320	20242	21319	21299	21328	70	128	23	1	0	4	7	56	26	14	17	26
290090	-39.6359031752447	-14.7060477475217	290.725503	7504	7411	7202	6763	6520	6284	6687	6742	6621	6360	6241	6130	4	8	41	0	4	0	6	4	21	0	1	8
290100	-39.5981225034895	-13.0344513621971	393.843499	31082	31756	32057	32689	33039	33378	33554	34918	35278	34340	34602	34845	9	53	0	5	0	0	0	0	1	45	11	6
290110	-38.7555569164417	-12.4001884013071	203.610518	24309	24419	24551	24829	24983	25132	22096	24192	24491	25190	25134	25080	8	111	11	0	7	0	2	6	12	3	8	52
290115	-41.4371632791237	-11.4496458647759	688.068958	15943	15958	15957	15956	15955	15955	16189	16723	16787	15952	15961	15962	4	1	1	0	16	7	3	27	135	250	26	5
290120	-41.1271131685047	-14.6113255924937	390.04906	40621	28854	27830	25681	24492	23338	25716	25823	25262	25500	25049	19889	14	9	28	2	7	2	57	28	131	0	2	76
290130	-41.3246418039988	-12.8013506460241	416.653209	13769	13800	13760	13678	13633	13589	14088	14554	14609	13948	13951	13942	4	25	277	0	99	0	0	16	420	59	14	52
290135	-39.8323357010101	-10.3442400415346	414.549904	15557	15480	15344	15058	14899	14746	14132	14359	14201	14417	14310	14209	1	0	36	2	42	51	5	105	36	17	5	67
290140	-44.6958234827073	-12.0066827725325	471.	14528	14417	14285	14008	13855	13706	14700	15157	15191	14073	14031	13992	145	5	0	7	0	1	2	0	35	7	29	0
290150	-39.2484989182822	-12.1495870700754	238.081262	8954	9039	9134	9334	9445	9552	9523	9707	9826	10248	10336	10427	63	159	3	2	0	1	4	11	140	16	10	29
290160	-38.3310416783347	-10.4127021692653	432.826899	13677	13418	13121	12497	12151	11816	16446	17268	17583	17078	17302	17526	191	242	317	10	8	2	18	20	48	14	14	65
290170	-39.1186615354614	-12.4348389094768	167.955661	11657	11681	11710	11770	11803	11835	12074	12509	12589	11548	11549	11545	2	14	9	4	23	0	3	22	51	23	38	8
290180	-40.2756586985804	-10.5757977912944	500.564109	9108	8797	8371	7476	6981	6500	10653	11107	11240	11019	11123	11229	14	5	24	0	0	0	6	55	28	16	18	71
290190	-38.0799953494517	-11.6553942918973	190.109812	16867	16985	17085	17296	17412	17525	17870	18570	18738	17720	17805	17877	2	41	1	0	0	0	0	5	2	4	8	10
290195	-39.7421321165047	-13.853228848819	272.548636	7350	7268	7186	7015	6920	6829	7379	7601	7610	7463	7427	7397	36	232	26	7	1	4	9	55	292	4	44	10
290200	-41.4616853206574	-14.4266302419957	737.282011	15474	15497	15499	15505	15508	15511	14168	14437	14316	13732	13641	13542	2	1	74	0	0	0	0	0	18	3	0	37
290205	-38.1982880171949	-12.2151996675491	70.622276	11261	11462	11664	12087	12321	12549	11662	12108	12209	11569	11602	11642	12	61	9	0	3	0	2	3	8	1	44	13
290210	-38.9609581594029	-11.3357278753122	267.938939	47836	48056	48275	48735	48989	49236	51912	54092	54713	51636	51994	52325	218	251	431	7	138	5	7	130	60	44	37	29
290220	-38.5030663542087	-12.0881829783087	216.236011	9449	9599	9758	10090	10274	10453	9527	9858	9911	10039	10111	10483	0	30	0	1	0	0	0	4	2	0	0	1
290225	-39.4132815657126	-15.260872997351	158.917844	10896	10718	10486	9999	9729	9468	10717	10986	10953	10403	10348	10307	8	23	10	0	10	1	1	11	34	0	7	46
290230	-39.0029108659812	-13.0805965410127	5.220357	8445	8501	8557	8673	8738	8801	8507	8788	8822	8590	8616	8632	0	0	3	0	0	3	1	0	2	0	0	4
290240	-39.3219966377059	-14.3169494479569	48.172479	17130	17446	17584	17873	18034	18189	14458	14559	14280	13599	13322	13059	47	36	1	3	3	1	2	2	15	3	0	6
290250	-44.5360980467187	-12.3041247007939	672.202298	11957	11833	11673	11336	11149	10968	13437	14019	14195	13863	13918	13420	2	8	6	1	0	1	0	1	2	30	35	0
290260	-40.1668609095132	-11.9593574889724	365.261043	20275	20190	20073	19829	19694	19562	20980	21704	21814	20069	20045	20031	232	39	71	0	26	2	25	23	74	124	304	120
290265	-38.6118696305729	-10.5740919358198	340.624531	11113	11086	11053	10985	10947	10911	10865	11166	11157	11811	11827	11840	86	14	92	0	3	0	2	0	3	15	7	43
290270	-43.1436385524586	-11.0889548205462	409.894135	44083	45128	45558	46459	46958	47441	47755	49705	50226	49342	49736	50134	1	1	0	0	3	0	4	12	103	375	77	0
290280	-41.3316958704896	-13.6202045630406	1038.879569	25257	25954	26656	28131	28947	29738	20750	20918	20537	21190	20973	20767	3	5	71	1	0	0	0	0	3	3	2	3
290290	-40.5763729895987	-14.864273042783	874.568162	42770	44179	45739	49014	50826	52583	32489	32419	31527	34788	35084	35501	25	149	34	2	5	1	2	2	55	6	7	7
290300	-42.0591284156826	-11.8088282812611	722.080571	13501	17380	15479	15301	15203	13634	14054	14458	14459	13997	13950	13914	0	13	53	0	2	0	0	1239	898	504	140	28
290310	-39.601386089866	-14.210029248501	121.43988	7871	7734	7576	7245	7062	6884	6133	6071	5860	6336	6173	6038	21	144	45	22	12	0	1	8	75	24	0	4
290320	-45.0041684370285	-12.1449248883906	441.997802	116874	120321	123609	130512	134333	138037	129501	135650	137832	137428	139284	141081	449	264	242	138	9	18	81	142	2280	208	3153	33
290323	-41.9120960647526	-11.7610639229593	701.39266	12103	12106	12110	12118	12122	12127	13403	13990	14172	13626	13765	13914	0	0	5	1	1	0	1	495	143	196	5	0
290327	-39.0786688809182	-11.5291128520783	379.547004	12303	12406	12509	12725	12844	12960	13182	13722	13868	14189	14345	14495	0	303	79	26	4	8	32	189	186	257	52	104
290330	-39.4733346713801	-14.8097543871027	146.383547	8357	8181	7986	7576	7350	7130	6669	6626	6417	6453	6285	6122	14	43	24	0	13	1	4	14	82	7	2	75
290340	-38.8803032385601	-15.8613964917869	5.311584	19711	19603	19404	18986	18755	18531	21479	22336	22553	21838	21935	22067	0	35	11	0	3	0	2	11	132	1	3	19
290350	-41.2600334790203	-15.0334961972012	846.984105	18056	18361	18688	19376	19756	20125	15262	15427	15185	16026	15915	17625	0	28	35	0	5	1	0	1	1	1	20	552
290360	-38.8121589228975	-11.6201102629816	256.067065	14628	14645	14647	14652	14654	14656	13961	14307	14260	14833	14851	14866	5	29	10	2	3	2	28	21	8	60	3	39
290370	-40.2005218938254	-14.3626079430408	693.012825	21463	22025	22712	24155	24954	25728	16007	15916	15427	15409	15048	14620	5	18	5	4	3	2	0	0	11	0	95	6
290380	-40.6057428240473	-12.6613221925482	319.067208	18566	18671	18792	19048	19190	19327	17841	18323	18298	18000	17943	17898	0	27	10	2	191	1	9	5	106	60	51	11
290390	-43.417141642139	-13.2541143730901	436.928875	55028	55581	56119	57248	57874	58480	62199	65148	66192	63508	64120	64740	33	253	148	8	135	17	39	20	310	56	549	16
290395	-40.501176329753	-14.3729222943841	642.00043	10554	10560	10587	10644	10675	10705	10295	10588	10588	10123	10053	10120	0	0	9	14	32	0	0	0	199	0	1	0
290400	-41.8243284848072	-12.7151207923139	943.736529	12310	12212	12097	11855	11720	11590	13227	13738	13857	13695	13795	13893	0	0	1	0	0	0	0	0	1	1	1	0
290405	-41.2684027881505	-11.9695725020911	983.311876	13128	13284	13462	13834	14040	14240	13678	14205	14326	14851	14982	15126	0	0	0	0	2	0	6	327	46	320	17	24
290410	-42.7301154012176	-12.8208228300175	639.376772	22390	22684	22946	23494	23798	24093	21863	22502	22521	22042	22031	22025	42	15	62	0	42	35	2	3	256	98	21	55
290420	-42.5292775589668	-13.3808662136783	645.261691	12140	12419	12558	12851	13354	13516	11026	11186	11048	11162	11050	10950	8	2	0	0	0	86	0	32	180	164	72	24
290430	-39.7934915926573	-13.105536483186	589.388013	15604	15829	16053	16526	16787	17040	12677	12726	12446	14282	14201	14123	1	18	38	8	8	0	1	2	7	6	9	3
290440	-43.9656645942921	-12.486693342119	537.202051	8457	8235	7990	7476	7192	6916	9337	9703	9791	11127	11163	11247	74	4	3	32	0	0	0	0	0	3	2	2
290450	-42.6246912893431	-12.0026355373041	813.095159	12846	12045	11929	11685	11550	11418	10922	11083	10949	10718	10596	10479	27	88	27	0	0	0	32	1	79	3	6	92
290460	-41.6670695036664	-14.2054382406597	440.086521	62181	62616	63054	63976	64486	64980	62381	64417	64642	64550	64790	64972	43	87	190	0	1	1	4	1	205	406	5	132
290470	-39.3025196057871	-14.9564408366046	115.229004	18919	18756	18588	18235	18040	17850	19956	20687	20830	18622	18566	18528	72	254	75	30	58	37	26	47	430	6	29	396
290475	-43.6313808982398	-10.7117914663194	487.090096	18416	18903	19417	20495	21091	21670	18656	19349	19492	19589	19728	19853	0	0	1	3	0	264	14	0	37	18	15	1
290480	-40.4102724753438	-14.9785506351839	339.937543	16222	16729	17295	18484	19142	19780	10367	10023	9450	11448	11016	10576	26	12	1	5	73	7	6	12	24	14	1	9
290485	-39.1867130922404	-12.5371357853541	196.027965	15672	15762	15862	16072	16189	16301	17502	18302	18569	17327	17456	17582	0	60	0	0	3	2	17	3	4	0	2	5
290490	-38.9693980689823	-12.5962107984627	53.996198	30574	30863	31071	31507	31748	31982	32252	33495	33782	32035	32150	32270	271	253	14	3	0	0	63	15	44	21	10	47
290500	-42.2214140996087	-14.5042061971359	589.345762	20643	20871	21117	21636	21922	22200	21847	22282	22557	22231	22395	22577	41	28	151	1	1	1	0	1	4	4	4	50
290510	-40.4373119407154	-11.0930915174846	485.381962	12003	11605	11160	10227	9711	9210	10377	10417	10187	10376	10187	10013	55	28	31	0	5	3	2	98	71	7	8	6
290515	-40.9092896392257	-14.3385629673677	421.699938	13489	13585	13822	14318	14593	14859	12133	12389	12307	13666	13726	14926	0	110	77	0	6	1	7	5	85	0	0	58
290520	-42.4857114474597	-14.0667543191246	811.854448	45838	46081	46541	47507	48041	48559	46192	47774	48007	47524	47647	47774	0	25	437	0	9	3	33	77	57	110	5	35
290530	-41.4722215133285	-11.6913562190577	764.333748	15980	16346	16480	16760	16915	17065	17402	18119	18314	17212	17305	17398	37	2	8	1	41	0	7	537	90	1027	99	10
290540	-39.0432543550852	-13.4876034013497	17.51928	10926	10609	10237	9457	9025	8606	13712	14438	14736	15366	15678	15973	20	51	11	0	0	4	0	2	1	5	19	69
290550	-40.307370359496	-11.0221557768896	465.189037	10857	10465	10033	9127	8626	8140	13072	13697	13922	12485	12576	12658	57	45	21	0	11	1	0	90	56	4	13	125
290560	-39.4963673314917	-15.417626851831	161.844972	30308	29799	29216	27993	27316	26660	30289	31133	31113	31468	31504	31535	50	214	21	2	10	6	1	27	157	5	20	136
290570	-38.3257400620652	-12.69881676	33.535142	166985	171845	176541	186399	191855	197144	220495	227955	234558	242984	249206	255238	391	1806	58	26	79	20	41	146	418	218	264	371
290580	-39.1005697174881	-13.9470763405896	7.	33713	33832	33911	34077	34169	34258	32172	32981	32881	35160	35274	35366	216	102	28	1	5	0	0	4	7	6	0	1
290590	-43.0122984390904	-9.51715411399994	475.44413	27884	27919	28064	28367	28535	28699	26935	27686	27670	28091	28123	28156	44	41	9	2	26	26	502	21	14	30	282	13
290600	-40.3188209870999	-10.5056615545438	600.617183	61881	61908	61892	61859	61841	61823	65137	67582	68101	66638	66966	67305	2	20	124	1	12	3	2	39	42	30	63	86
290610	-44.2050289853753	-13.0759114976724	703.496285	9766	9799	9826	9880	9911	9940	10577	11016	11136	9382	9402	9395	3	10	0	0	10	0	30	0	157	49	0	2
290620	-41.7654922319867	-11.6875833139667	708.193661	21677	21679	21685	21698	21706	21713	24436	25557	25935	24055	24251	24430	0	13	5	36	442	0	9	140	809	2151	21	235
290630	-38.9473758746396	-15.6797774765314	7.921183	35395	35807	36031	36504	36765	37018	35743	36911	37041	32331	32115	31902	62	55	287	10	69	157	10	101	73	35	45	94
290640	-39.1237184954764	-11.8049702300289	245.417244	10049	9993	9934	9810	9741	9674	9019	9157	9050	8895	8806	8720	0	3	0	0	0	2	113	100	76	59	46	37
290650	-38.5435962675254	-12.6719227052682	110.386656	77829	78643	79507	81319	82323	83295	78618	81306	81699	83077	83647	84121	80	431	29	6	8	2	11	10	35	19	62	99
290660	-42.8644023352399	-14.4131865031095	588.23558	12063	12022	11974	11875	11820	11766	12352	12766	12821	13205	13270	13329	42	1	2	2	53	0	112	458	0	19	3	33
290670	-41.2411175945831	-15.5060663507903	668.960695	29024	29557	30040	31055	31616	32160	26727	27327	27180	27916	27747	25711	22	173	10	6	16	0	102	5	7	13	190	7
290680	-39.4966050064607	-10.6667499148657	397.14403	32107	32167	32269	32483	32601	32716	32789	33920	34093	32923	32982	33054	53	158	152	6	61	6	12	72	0	60	1	11
290682	-39.024071242689	-9.8906729609418	373.686414	13758	13761	13761	13760	13760	13760	14656	15229	15366	15755	15838	15941	1	366	142	4	17	2	80	43	43	5	1	32
290685	-39.8353553091028	-11.6700816433262	393.677459	11233	10795	10283	9208	8613	8036	12311	12748	12824	11527	11505	11485	0	14	26	0	0	83	1	33	18	4	1	52
290687	-40.0110006117175	-11.3815744576449	418.669268	24361	24802	25217	26088	26570	27037	25823	26877	27158	26529	26826	27067	26	77	40	0	14	44	4	79	143	63	50	256
290689	-41.2654313236692	-14.72206949374	446.007294	17250	17362	12448	12641	9612	9165	10541	10659	10495	10225	10047	9879	1	2	1	0	0	0	0	0	3	2	2	1
290690	-39.2533822213722	-17.7333705274895	6.00266	20246	20361	20481	20733	20872	21007	21150	21945	22115	21437	21515	21612	599	1	107	5	1	4	12	19	108	28	27	129
290700	-37.9454765829698	-11.9407674063607	62.451149	8234	8378	8537	8872	9058	9237	8280	8570	8618	8271	8965	9030	16	21	19	0	0	0	0	1	8	1	67	7
290710	-43.7617772009392	-14.3020069035503	446.452146	27327	27631	27798	28148	28341	28529	28879	29988	30240	28378	28450	28519	101	209	38	1	2	0	1	6	0	1	14	10
290720	-40.9757969268709	-9.17859457408863	403.34371	56689	57601	58469	60292	61301	62279	62862	65747	66718	64944	65647	66331	0	30	1	0	11	3	269	100	6	84	568	23
290730	-39.426519430322	-12.7658326369124	254.853072	25111	25306	25188	24939	24802	24668	24437	25052	24978	25419	25482	25555	1	383	5	0	2	5	12	43	736	9	34	108
290740	-44.8597702833594	-12.3160059384947	606.176021	3064	3054	3036	2999	2978	2958	3767	3972	4059	2609	2631	3215	1	0	1	0	1	0	0	0	7	0	0	0
290750	-38.3762943035541	-12.3551865588507	101.342039	47127	47426	47748	48425	48799	49162	48697	50470	50809	51075	51411	51734	24	474	18	5	7	2	5	18	20	74	31	44
290755	-42.2964066437467	-13.3282013504011	589.268067	8941	8911	8840	8689	8562	8482	8545	8749	8713	8847	8829	8817	1	6	1	0	1	2	11	14	13	45	23	3
290760	-42.1123489751401	-11.137988582854	705.724131	16616	16517	16389	16121	15973	15829	17320	17928	18029	17027	17035	17057	1	0	3	0	200	3	2	172	215	153	58	10
290770	-39.1023700774151	-8.97547780401288	338.573917	10241	10291	10346	10462	10527	10589	10571	10952	11022	10734	10764	10794	45	626	390	0	32	2	2	12	21	1	13	22
290780	-38.3834191278696	-10.5921715319251	439.955698	31387	31719	32084	32849	33273	33683	30827	31774	31832	32304	32386	32470	190	175	197	4	3	1	24	25	59	0	60	182
290790	-38.5171293979405	-11.1011435641446	131.048217	14520	14708	14905	15317	15546	15767	15063	15634	15758	15764	15820	15884	69	51	29	17	0	6	13	3	1	18	57	13
290800	-39.5523042559244	-14.6368142028023	203.233977	28057	27176	26863	26204	25840	25486	22764	22812	22274	20964	20442	19937	197	187	176	0	156	5	12	7	206	1	6	167
290810	-44.5456688581222	-14.1710775452171	629.153853	17840	17954	18113	18446	18631	18810	17394	17908	17923	18182	18195	18235	30	10	0	0	3	74	2	2	208	78	3	19
290820	-38.9997807982437	-12.503991911881	229.616148	17701	17818	17960	18256	18421	18580	19091	19891	20117	20408	20612	20826	63	67	2	13	11	8	13	4	17	12	19	25
290830	-39.1709464493763	-12.7780203224236	216.773831	18905	18990	19026	19102	19144	19185	17684	18076	17974	17895	17795	17705	101	16	1	0	0	0	0	39	9	6	2	24
290840	-39.2816841782278	-11.5618258458634	421.784086	56757	57154	57543	58358	58810	59248	60835	63318	62893	62042	62545	63033	231	281	582	21	272	43	60	136	875	166	106	342
290850	-38.7636737165227	-12.322946459029	205.126237	26585	26886	27207	27881	28255	28616	27522	28552	28769	30123	30425	30717	44	16	137	2	32	1	8	40	8	13	31	143
290860	-37.6069779820631	-11.8134317610463	6.795436	20934	21326	21744	22620	23106	23576	22034	22929	23166	23594	23865	24103	43	43	0	0	3	0	2	2	3	5	2	19
290870	-41.9708095383447	-14.8904103648485	646.549534	18066	18078	18093	18123	18140	18157	17004	17000	17210	16888	16842	17421	6	2	5	0	0	0	0	2	0	4	1	6
290880	-41.0463180639509	-13.7554968278956	313.050082	4208	4159	4110	4008	3951	3896	3857	3924	3886	4663	4638	4613	5	2	8	0	1	0	0	0	1	0	3	0
290890	-38.7505165473666	-12.2479210100615	236.875556	24042	24214	24397	24783	24996	25203	23161	23797	23774	22431	22273	22149	9	196	5	1	8	5	12	31	43	56	7	28
290900	-41.9357339067348	-15.0372341089128	714.729949	7793	7673	7432	6925	6645	6373	8518	8826	8883	8169	8204	8245	0	52	31	0	1	0	0	0	0	1	16	106
290910	-44.4530364349169	-13.8278416058215	673.810455	15258	15354	15450	15651	15763	15871	14555	14931	14895	14301	14257	14210	4	82	13	1	48	2	1	1	64	41	32	6
290920	-37.9329643376141	-10.279395400226	206.504944	20059	20198	20445	20964	21251	21530	18168	18540	18408	17066	16854	16650	4	5	61	0	0	5	14	129	6	15	44	27
290930	-44.641086701211	-13.3417718212105	574.456246	30896	31125	31377	31906	32198	32482	31658	32784	32980	31259	31324	31397	2	21	3	0	6	2	4	2	7	11	136	3
290940	-44.2524761376623	-12.0285973836155	475.681986	13406	13562	13649	13833	13934	14032	13663	14127	14191	13638	13624	13614	12	4	9	2	0	0	0	0	5	2	336	12
290950	-39.8127117486746	-13.3626230640403	471.813724	5016	5060	5088	5145	5177	5208	5429	5651	5713	5042	5044	5048	0	10	0	0	0	0	0	3	6	0	1	42
290960	-38.1517158173066	-11.5177899236101	183.218234	19259	19512	19733	20196	20452	20701	19510	20179	20279	20056	20123	20199	0	26	2	0	0	0	1	7	2	3	0	7
290970	-44.4118418963	-12.2314508089662	684.067916	12607	12664	12665	12668	12669	12670	13595	14140	14279	13280	13327	13374	3	0	2	2	0	0	1	1	19	123	218	7
290980	-39.1007361428306	-12.6637862127757	223.	53939	54562	55264	56738	57554	58345	54827	56766	57098	58584	59045	59470	12	246	7	6	7	0	45	50	149	6	52	102
290990	-39.908081018943	-8.98903211797355	358.229368	29953	29671	30057	30866	31313	31747	32449	33929	34421	32165	32403	32631	52	6	3	3	126	1	1	8	6	62	10	9
291000	-39.9024656528413	-14.4350474388235	180.840238	15439	15583	15750	16102	16296	16485	12565	12611	12331	12841	12608	12217	8	95	9	2	5	2	0	2	25	50	2	2
291005	-38.2979935898508	-12.6043684168205	34.934509	47037	48294	49668	52553	54150	55698	53821	56600	57708	66373	68060	69628	36	395	1	9	21	11	19	12	16	29	33	76
291010	-41.7708775806957	-13.7633265545771	441.05368	10513	10574	10642	10785	10864	10940	11087	11518	11620	11355	11405	11454	4	2	57	0	0	0	0	1	2	69	1	3
291020	-39.188094169582	-12.911489262313	165.852446	3728	3715	3700	3668	3650	3633	3809	3936	3951	3873	3884	3894	0	13	0	0	2	0	1	1	0	10	9	3
291030	-39.5204855551496	-12.9433258382093	376.473018	7850	7864	7866	7871	7873	7875	7907	8159	8183	7952	7954	7961	49	5	0	0	4	1	1	5	1	1	5	4
291040	-40.9091207501114	-15.5345801802607	641.359661	34293	35357	36486	38856	40168	41439	22525	21875	20720	23786	23968	22478	0	7	0	0	2	0	2	8	28	4	60	29
291050	-38.078777019756	-11.9372613704434	109.325933	38717	39574	40530	42538	43650	44727	38886	40276	40524	39883	40028	40180	4	57	0	0	0	5	3	13	6	19	14	45
291060	-37.9449814740986	-11.799409496062	157.060559	27714	28077	28470	29295	29752	30194	31118	32593	33115	33278	33216	33618	4	3	0	0	3	1	2	38	16	4	15	27
291070	-39.0142487251363	-10.5058180636519	474.018248	54106	54321	54524	54949	55184	55412	56625	58746	59193	56312	56631	56962	258	392	141	0	445	0	1	1	52	395	119	128
291072	-39.5841719409864	-16.3751672322564	189.786628	86115	86976	88302	91085	92625	94118	93984	98194	99553	100246	101432	102628	153	255	550	9	1	20	2	125	2364	13	450	384
291075	-38.208674782863	-10.6001702140173	344.57264	18370	18427	18487	18614	18683	18751	18918	19588	19703	17652	17602	17555	205	51	161	3	1	58	4	14	91	26	89	169
291077	-44.283463938437	-14.2105645058372	481.234514	6245	6212	6202	6180	6167	6155	6328	6537	6562	6179	6180	6177	50	60	3	0	42	2	0	0	85	409	31	27
291080	-38.9600330963214	-12.2292842524801	238.641103	490307	496625	503900	519173	527625	535820	571997	584497	591707	556756	562466	568099	612	3877	1983	84	344	384	726	765	5009	2437	1932	2409
291085	-40.1378268767837	-10.7384641099353	421.89272	17133	17236	17256	17297	17319	17341	15979	16319	16215	16749	16705	16672	41	18	180	2	2	16	22	111	12	48	7	27
291090	-39.9214417636272	-14.9849353752521	305.265259	5124	5096	5061	4989	4949	4910	5577	5804	5864	5385	5400	5417	8	48	9	0	80	7	0	11	43	6	8	1
291100	-39.6565235874089	-14.8627983966227	191.586264	11326	11125	10897	10421	10157	9901	10333	10489	10364	10660	10604	10657	6	16	10	0	32	0	0	0	780	36	4	37
291110	-45.190990909729	-11.0470324906679	495.545564	18629	18892	19172	19760	20086	20402	20845	21827	22171	22534	22853	23169	1	95	5	53	0	0	9	5	11	8	246	0
291120	-39.4863240792918	-13.7437807885113	158.656138	27244	27307	27375	27519	27598	27675	30091	31410	31819	30329	30580	30816	107	64	69	0	0	2	0	2	98	14	18	13
291125	-39.786112929979	-11.4708954591253	299.958116	4513	4303	4075	3599	3335	3079	4444	4537	4507	4561	4535	4510	0	2	0	1	22	3	0	33	57	5	6	24
291130	-42.5047423861031	-11.4275313127499	1049.357668	10054	9979	9890	9701	9597	9495	11326	11829	11988	10720	10656	10690	0	0	0	0	1	0	1	219	263	100	427	25
291140	-38.2592732301041	-9.34017318364545	258.49666	14778	14926	15096	15454	15652	15843	13879	14223	14176	15073	15095	15114	66	70	29	16	2	2	5	13	5	30	79	32
291150	-39.4672396549531	-14.3237132993301	92.820675	10637	10853	11006	11328	11506	11679	6845	6581	6170	8344	8191	8031	4	21	82	2	1	0	0	2	112	132	8	1
291160	-39.0340236148013	-12.601553838445	218.366843	17078	17019	16951	16809	18916	18883	19828	20539	20668	19826	19872	19926	0	0	0	3	0	2	5	11	14	9	6	19
291165	-41.9371481668575	-14.5469622716723	622.677226	13429	13741	14161	15043	15531	16004	7062	9216	9330	10383	10039	9182	0	2	46	4	0	0	4	0	1	0	0	8
291170	-42.7785619667054	-14.2253150270076	522.031674	72479	73019	73618	74876	75572	76247	76230	79190	79886	78801	79393	79936	345	422	827	5	3	4	26	86	371	265	329	1292
291180	-39.7812844707838	-16.5812160355631	171.196137	24173	24083	23973	23743	23616	23493	22621	23105	22960	22195	22000	21840	2	18	90	0	0	0	0	3	126	4	1	4
291185	-38.2802330422697	-10.6752987880285	301.301488	13322	13472	13642	13997	14193	14384	14020	14575	14713	12444	13144	13099	95	106	18	1	4	6	8	9	22	2	20	4
291190	-40.2133652349888	-12.7691377865306	241.815348	28732	29014	29251	29751	30027	30295	27835	28616	28602	25735	25524	25319	0	118	156	5	170	44	0	0	63	15	11	127
291200	-42.2557743546652	-14.2767025345281	632.460892	12942	13024	13114	13305	13411	13513	9507	9372	9008	10077	9831	9607	8	20	282	0	1	0	0	3	7	132	113	9
291210	-39.5915412034881	-14.8657631413793	166.025959	28647	28504	28338	27989	27797	27610	24752	24989	24569	24241	23910	23560	85	79	179	13	1	2	2	12	838	51	14	391
291220	-41.2720658080785	-13.4263272087783	955.722083	15154	15658	16217	16373	16985	17578	15856	16643	16940	17301	17548	17805	0	2	2	0	1	4	1	3	2	0	20	0
291230	-39.9898321056847	-14.8430903650876	358.99257	15052	15022	14973	14869	14811	14756	15777	16353	16464	15786	15830	15650	43	154	416	0	1	0	2	5	9	19	0	9
291240	-42.011248439896	-11.6375264431558	699.967861	15135	13108	14719	14291	14054	13825	16762	17466	17666	17021	17145	17277	0	2	0	1	487	1	41	789	89	663	149	136
291250	-42.4912287412418	-12.8791061453242	498.783344	13437	13456	13473	13508	13528	13547	13841	14327	14408	14171	14229	14285	0	0	2	0	0	0	0	0	78	31	85	31
291260	-40.9354210018921	-12.6499286126214	561.334088	4336	4212	4081	3806	3654	3506	5007	5229	5300	4865	4870	4874	20	20	12	5	3	1	0	2	1	36	17	16
291270	-39.3744665327401	-14.1650324961225	98.345331	21584	21208	20758	19813	19291	18784	23197	24052	24223	22610	22641	22683	76	91	61	18	9	0	2	8	122	0	0	1
291280	-40.1063094115419	-17.6841971442165	145.182767	6945	6845	6728	6483	6348	6217	7534	7825	7893	7960	8022	8086	0	1	1	2	2	3	3	14	51	7	0	183
291290	-39.6409188889228	-14.0672690808107	149.265693	24974	25172	25372	25791	26023	26249	23940	24582	24544	18946	18442	17959	24	321	246	1	13	5	0	1	336	52	42	352
291300	-42.213294323499	-12.6455137042392	918.593351	14101	13903	13653	13127	12836	12554	15802	16471	16665	15519	15590	15669	8	67	59	0	2	0	33	11	62	19	26	67
291310	-41.9751521500745	-11.5527707224075	786.1015	17964	18035	18096	18223	18293	18362	18614	19286	19410	17832	17800	17763	0	6	0	0	21	0	94	473	226	203	127	2
291320	-43.2186962649655	-12.1840135690449	427.851968	24241	24334	24420	24600	24700	24796	25292	26228	26419	25422	25522	25617	95	139	24	9	17	4	6	79	722	8	36	7
291330	-39.1887163054619	-11.7552498736675	286.757399	5228	4961	4668	4052	3712	3381	5881	6101	6148	5255	5269	5908	3	3	0	0	51	32	7	20	27	129	129	122
291340	-42.7178798074989	-13.7679764775293	783.342666	14629	14661	14709	14810	14866	14920	14499	14944	14970	15194	15222	15238	345	29	47	5	0	2	3	1	5	19	2	23
291345	-39.1400807978716	-13.8204024423397	12.0868	15217	15437	15658	16122	16379	16628	13246	13436	13268	13347	13183	13028	9	26	8	0	1	0	1	0	3	2	0	2
291350	-40.0975134505707	-14.7579625255698	442.606953	25370	25586	25796	26237	26481	26717	27849	29070	29449	25724	25768	26053	53	44	353	9	4	1	0	95	343	765	6	23
291360	-39.0431842869426	-14.7933202697252	54.213815	221654	221786	221627	221294	221110	220932	220144	219710	219266	184231	185801	187315	539	1639	1399	68	2412	214	40	265	4203	1385	1560	2567
291370	-38.3540192706032	-11.7891274640932	173.2011	30027	30391	30763	31545	31977	32397	34388	36084	36719	36290	36822	37321	25	14	5	0	1	2	0	0	30	5	28	4
291380	-39.3060256383634	-12.3141993063471	185.798293	18615	18805	19001	19413	19640	19861	16055	15694	15888	15334	15175	15025	1	73	6	1	0	19	3	33	5	11	0	11
291390	-39.7356541802101	-14.1374736712629	144.802744	43389	43279	43121	42788	42604	42425	42561	43749	43723	44430	44465	44538	36	483	810	46	57	10	6	239	1651	917	38	53
291400	-39.7407084849396	-12.1602868808957	314.319456	61596	61551	61461	61271	61166	61064	60043	61439	62197	59352	59169	59001	2	54	47	18	24	50	151	78	192	185	15	114
291410	-42.6106888538981	-11.8288274008654	738.227969	8598	8648	8697	8801	8859	8914	8931	9259	9325	9290	9342	9398	63	0	0	0	0	0	126	68	47	81	68	54
291420	-40.0838518009128	-13.2566101533511	560.920667	6363	6364	6364	6366	6367	6368	7215	7550	7666	7002	7024	7046	6	2	13	2	0	21	2	0	6	0	0	4
291430	-40.9695824783476	-13.2936511934142	593.21864	17501	17627	17662	17735	17775	17814	15134	15291	15045	11988	11563	11150	2	3	56	97	8	60	1	2	261	3	12	11
291440	-41.6179588573912	-12.2435010164176	722.102129	18491	18613	18743	19015	19166	19312	22607	23867	24415	22607	22929	23246	8	24	37	0	1	0	3	41	130	150	18	9
291450	-38.7716507783794	-12.0337039631626	245.991496	25329	25435	25562	25827	25974	26116	25012	25771	25811	27492	27643	27814	13	4	4	3	0	2	8	15	9	55	56	106
291460	-41.8588604758612	-11.3033796242944	725.188403	58152	58810	59447	60785	61526	62244	62676	65310	66061	66404	66865	67527	2	14	21	18	430	8	282	2060	4130	1934	1076	38
291465	-39.5532377750796	-16.5758360567514	156.007462	26221	26777	27255	28259	28815	29353	25821	26636	26704	28399	28593	28790	39	93	121	2	0	1	3	43	335	17	72	35
291470	-40.30699491974	-12.5322540889787	261.884059	59503	60037	60545	61611	62201	62774	59393	61302	61490	61623	61837	62037	289	311	371	18	830	0	29	15	559	153	19	747
291480	-39.2731089520081	-14.789039548603	61.765312	197829	199073	200186	202523	203816	205070	210604	212245	213656	204710	205286	205885	411	1723	5585	25	231	16	26	1657	14627	579	357	6307
291490	-38.9948415531018	-14.278249285587	10.825464	18065	18055	18024	17960	17925	17891	24720	26348	27170	24340	24794	25254	1	22	44	6	68	26	6	11	49	106	72	77
291500	-40.9634187749058	-12.9820339945038	307.205931	13738	13945	13917	13857	13824	13792	14154	14614	14664	14932	14994	15063	205	139	16	1	253	265	2	15	40	14	20	7
291510	-40.0136249931013	-14.1617937177936	238.428646	14637	14645	14652	14667	14676	14684	13882	14217	14162	13053	12926	12805	0	8	353	4	23	7	5	10	482	8	132	7
291520	-39.8485155565573	-14.286514167771	175.2987	16856	16618	16352	15793	15484	15184	16272	16659	16590	15210	15052	15088	5	26	98	3	3	6	2	82	212	141	25	10
291530	-39.61519181091	-16.08814327593	180.784821	7693	7695	7679	7646	7628	7611	7049	7181	7118	7110	7061	7013	0	6	52	9	17	0	2	22	12	4	6	1
291535	-42.4011571242595	-11.0087222103694	439.328263	10889	10567	10223	9500	9101	8713	12545	13097	13269	13209	13350	13487	0	6	0	0	13	0	1	4	32	27	331	1
291540	-39.7247246149297	-15.1401935524042	162.620868	8429	8329	8212	7968	7833	7701	7673	7794	7706	7278	7211	7118	10	3	16	2	23	11	0	8	34	0	0	3
291550	-39.3817881541009	-14.6780189897835	99.081983	22213	22002	21765	21269	20995	20729	20343	20695	20490	21094	20978	20878	72	67	13	0	20	82	8	17	211	30	11	228
291560	-39.5330398845548	-17.0423375996661	63.656245	63999	64109	64093	64060	64041	64023	65327	67517	67803	63355	63052	63037	7	19	33	0	2	1	60	82	59	61	51	36
[truncated: 3,070 more rows]
